# Supplementary material for: Hepatitis A virus seroprevalence in South Africa - Estimates using routine laboratory data, 2005–2015
Source: PLoS One. 2019 Jun 26;14(6):e0216033. doi: 10.1371/journal.pone.0216033 (PMC6594585; doi:10.1371/journal.pone.0216033)
Supplement: S1 Dataset — (XLSX) [file pone.0216033.s001.xlsx]

## Sheet: hepa 2003 - 2015
PROVINCE_NAME	DISTRICT_NAME	GENDER	Age_group	AGE_TESTED_YEARS	YEAR	HEP A IGM	HEP A Total Ab
FREE STATE	MANGAUNG METRO	F	25-40yrs	26	2014	NEGATIVE	No result
FREE STATE	MANGAUNG METRO	M	41-60yrs	52	2014	NEGATIVE	No result
FREE STATE	MANGAUNG METRO	F	25-40yrs	35	2014	NEGATIVE	No result
FREE STATE	MANGAUNG METRO	M	25-40yrs	29	2014	POSITIVE	No result
EASTERN CAPE	NELSON MANDELA BAY METRO	F	41-60yrs	52	2015	NEGATIVE	No result
EASTERN CAPE	CHRIS HANI	F	6-12yrs	12	2008	POSITIVE	No result
WESTERN CAPE	N/A	M	18-25yrs	24	2014	NEGATIVE	No result
KWAZULU-NATAL	ZULULAND	M	25-40yrs	37	2014	NEGATIVE	No result
WESTERN CAPE	CITY OF CAPE TOWN METRO	M	25-40yrs	35	2014	NEGATIVE	No result
WESTERN CAPE	CITY OF CAPE TOWN METRO	M	6-12yrs	8	2014	POSITIVE	No result
WESTERN CAPE	CITY OF CAPE TOWN METRO	M	13-17yrs	15	2014	NEGATIVE	No result
WESTERN CAPE	CITY OF CAPE TOWN METRO	F	18-25yrs	24	2014	NEGATIVE	No result
GAUTENG	CITY OF JOHANNESBURG METRO	F	6-12yrs	10	2014	No result	POSITIVE
WESTERN CAPE	CITY OF CAPE TOWN METRO	M	18-25yrs	18	2014	No result	POSITIVE
WESTERN CAPE	CITY OF CAPE TOWN METRO	M	25-40yrs	28	2014	NEGATIVE	POSITIVE
WESTERN CAPE	CITY OF CAPE TOWN METRO	F	25-40yrs	36	2014	No result	POSITIVE
WESTERN CAPE	CAPE WINELANDS	F	18-25yrs	18	2014	NEGATIVE	No result
WESTERN CAPE	CITY OF CAPE TOWN METRO	F	25-40yrs	35	2014	NEGATIVE	No result
WESTERN CAPE	CITY OF CAPE TOWN METRO	M	1-5yrs	1	2015	NEGATIVE	NEGATIVE
WESTERN CAPE	CITY OF CAPE TOWN METRO	F	61-80yrs	78	2014	NEGATIVE	No result
GAUTENG	CITY OF JOHANNESBURG METRO	M	25-40yrs	34	2014	NEGATIVE	No result
WESTERN CAPE	CITY OF CAPE TOWN METRO	F	41-60yrs	57	2014	NEGATIVE	No result
WESTERN CAPE	CAPE WINELANDS	M	1-5yrs	5	2014	POSITIVE	No result
WESTERN CAPE	CITY OF CAPE TOWN METRO	F	25-40yrs	30	2014	No result	POSITIVE
WESTERN CAPE	CITY OF CAPE TOWN METRO	M	61-80yrs	62	2014	NEGATIVE	POSITIVE
WESTERN CAPE	CITY OF CAPE TOWN METRO	F	41-60yrs	44	2014	NEGATIVE	POSITIVE
KWAZULU-NATAL	ETHEKWINI METRO	F	25-40yrs	35	2011	NEGATIVE	No result
WESTERN CAPE	CITY OF CAPE TOWN METRO	F	41-60yrs	46	2012	NEGATIVE	No result
KWAZULU-NATAL	ETHEKWINI METRO	F	1-5yrs	2	2011	POSITIVE	No result
EASTERN CAPE	NELSON MANDELA BAY METRO	M	41-60yrs	49	2013	NEGATIVE	No result
KWAZULU-NATAL	ETHEKWINI METRO	M	25-40yrs	30	2013	NEGATIVE	No result
GAUTENG	CITY OF JOHANNESBURG METRO	M	25-40yrs	37	2008	NEGATIVE	No result
FREE STATE	LEJWELEPUTSWA	F	25-40yrs	40	2015	NEGATIVE	No result
KWAZULU-NATAL	UMGUNGUNDLOVU	F	41-60yrs	41	2015	NEGATIVE	No result
KWAZULU-NATAL	UGU	F	25-40yrs	29	2010	NEGATIVE	No result
EASTERN CAPE	NELSON MANDELA BAY METRO	M	>80yrs		2014	NEGATIVE	No result
KWAZULU-NATAL	ETHEKWINI METRO	F	41-60yrs	46	2014	NEGATIVE	No result
KWAZULU-NATAL	ETHEKWINI METRO	F	41-60yrs	41	2013	NEGATIVE	No result
KWAZULU-NATAL	UMGUNGUNDLOVU	F	25-40yrs	33	2015	NEGATIVE	No result
GAUTENG	EKURHULENI METRO	F	18-25yrs	18	2012	NEGATIVE	No result
WESTERN CAPE	WEST COAST	F	41-60yrs	58	2013	NEGATIVE	No result
MPUMALANGA	GERT SIBANDE	M	41-60yrs	41	2015	NEGATIVE	No result
KWAZULU-NATAL	ETHEKWINI METRO	F	61-80yrs	72	2013	NEGATIVE	No result
KWAZULU-NATAL	ETHEKWINI METRO	F	61-80yrs	72	2014	NEGATIVE	No result
WESTERN CAPE	CITY OF CAPE TOWN METRO	F	41-60yrs	57	2012	NEGATIVE	No result
WESTERN CAPE	CITY OF CAPE TOWN METRO	F	41-60yrs	57	2013	NEGATIVE	No result
WESTERN CAPE	CITY OF CAPE TOWN METRO	F	25-40yrs	26	2007	NEGATIVE	No result
KWAZULU-NATAL	ETHEKWINI METRO	M	41-60yrs	47	2011	NEGATIVE	No result
KWAZULU-NATAL	ETHEKWINI METRO	F	13-17yrs	16	2011	NEGATIVE	No result
KWAZULU-NATAL	UMKHANYAKUDE	NR	41-60yrs	42	2014	NEGATIVE	No result
KWAZULU-NATAL	ETHEKWINI METRO	M	61-80yrs	70	2013	NEGATIVE	No result
WESTERN CAPE	WEST COAST	F	41-60yrs	49	2013	NEGATIVE	No result
KWAZULU-NATAL	UTHUNGULU	M	25-40yrs	30	2015	NEGATIVE	No result
MPUMALANGA	GERT SIBANDE	F	25-40yrs	40	2012	NEGATIVE	No result
KWAZULU-NATAL	ETHEKWINI METRO	M	41-60yrs	46	2013	NEGATIVE	No result
WESTERN CAPE	CITY OF CAPE TOWN METRO	M	25-40yrs	39	2011	NEGATIVE	No result
KWAZULU-NATAL	ETHEKWINI METRO	F	61-80yrs	61	2014	NEGATIVE	No result
KWAZULU-NATAL	ETHEKWINI METRO	F	25-40yrs	30	2011	NEGATIVE	No result
KWAZULU-NATAL	ETHEKWINI METRO	F	25-40yrs	34	2013	NEGATIVE	No result
KWAZULU-NATAL	ETHEKWINI METRO	F	18-25yrs	18	2011	NEGATIVE	No result
LIMPOPO	CAPRICORN	F	25-40yrs	32	2012	NEGATIVE	No result
KWAZULU-NATAL	ETHEKWINI METRO	F	25-40yrs	29	2014	NEGATIVE	No result
KWAZULU-NATAL	ETHEKWINI METRO	F	18-25yrs	22	2012	NEGATIVE	No result
KWAZULU-NATAL	ETHEKWINI METRO	F	25-40yrs	38	2014	NEGATIVE	No result
GAUTENG	N/A	M	41-60yrs	53	2011	NEGATIVE	No result
KWAZULU-NATAL	ETHEKWINI METRO	F	25-40yrs	31	2014	NEGATIVE	No result
KWAZULU-NATAL	UTHUNGULU	M	41-60yrs	57	2015	NEGATIVE	No result
KWAZULU-NATAL	UMKHANYAKUDE	M	41-60yrs	55	2014	NEGATIVE	No result
KWAZULU-NATAL	ETHEKWINI METRO	F	25-40yrs	28	2010	NEGATIVE	No result
KWAZULU-NATAL	ILEMBE	F	41-60yrs	59	2014	NEGATIVE	No result
KWAZULU-NATAL	ETHEKWINI METRO	M	25-40yrs	37	2011	NEGATIVE	No result
KWAZULU-NATAL	ETHEKWINI METRO	M	25-40yrs	37	2012	NEGATIVE	No result
KWAZULU-NATAL	ETHEKWINI METRO	M	41-60yrs	45	2014	NEGATIVE	No result
KWAZULU-NATAL	ETHEKWINI METRO	M	41-60yrs	44	2012	NEGATIVE	No result
WESTERN CAPE	CITY OF CAPE TOWN METRO	F	61-80yrs	76	2009	NEGATIVE	POSITIVE
WESTERN CAPE	CITY OF CAPE TOWN METRO	F	61-80yrs	76	2009	NEGATIVE	No result
KWAZULU-NATAL	ETHEKWINI METRO	F	18-25yrs	22	2012	NEGATIVE	No result
KWAZULU-NATAL	ETHEKWINI METRO	F	18-25yrs	22	2011	NEGATIVE	No result
KWAZULU-NATAL	ETHEKWINI METRO	M	41-60yrs	41	2010	NEGATIVE	No result
KWAZULU-NATAL	UMGUNGUNDLOVU	F	18-25yrs	21	2013	NEGATIVE	No result
WESTERN CAPE	CITY OF CAPE TOWN METRO	M	>80yrs		2013	NEGATIVE	No result
KWAZULU-NATAL	ETHEKWINI METRO	M	41-60yrs	46	2012	NEGATIVE	No result
KWAZULU-NATAL	UGU	M	25-40yrs	33	2013	NEGATIVE	No result
KWAZULU-NATAL	UMKHANYAKUDE	M	25-40yrs	28	2014	NEGATIVE	No result
WESTERN CAPE	CITY OF CAPE TOWN METRO	F	41-60yrs	46	2011	NEGATIVE	No result
WESTERN CAPE	CITY OF CAPE TOWN METRO	M	25-40yrs	37	2011	NEGATIVE	No result
EASTERN CAPE	SARAH BAARTMAN	F	25-40yrs	26	2013	NEGATIVE	No result
KWAZULU-NATAL	ETHEKWINI METRO	M	13-17yrs	15	2013	NEGATIVE	No result
WESTERN CAPE	CITY OF CAPE TOWN METRO	F	25-40yrs	40	2012	NEGATIVE	No result
EASTERN CAPE	CHRIS HANI	F	18-25yrs	25	2014	NEGATIVE	No result
KWAZULU-NATAL	ETHEKWINI METRO	F	25-40yrs	27	2014	NEGATIVE	No result
WESTERN CAPE	CAPE WINELANDS	F	18-25yrs	22	2011	NEGATIVE	No result
KWAZULU-NATAL	UMGUNGUNDLOVU	F	18-25yrs	18	2012	NEGATIVE	No result
KWAZULU-NATAL	UMGUNGUNDLOVU	F	18-25yrs	18	2012	NEGATIVE	No result
WESTERN CAPE	CITY OF CAPE TOWN METRO	M	25-40yrs	36	2011	NEGATIVE	No result
KWAZULU-NATAL	ETHEKWINI METRO	F	25-40yrs	28	2013	NEGATIVE	No result
KWAZULU-NATAL	ETHEKWINI METRO	M	41-60yrs	50	2013	NEGATIVE	No result
KWAZULU-NATAL	ETHEKWINI METRO	F	25-40yrs	38	2012	NEGATIVE	No result
FREE STATE	MANGAUNG METRO	M	25-40yrs	33	2008	NEGATIVE	No result
KWAZULU-NATAL	ETHEKWINI METRO	M	25-40yrs	34	2010	No result	POSITIVE
KWAZULU-NATAL	ETHEKWINI METRO	M	41-60yrs	56	2011	NEGATIVE	No result
KWAZULU-NATAL	ETHEKWINI METRO	M	25-40yrs	31	2011	NEGATIVE	POSITIVE
WESTERN CAPE	CAPE WINELANDS	M	25-40yrs	33	2009	NEGATIVE	No result
WESTERN CAPE	CITY OF CAPE TOWN METRO	F	41-60yrs	57	2015	NEGATIVE	POSITIVE
KWAZULU-NATAL	ETHEKWINI METRO	F	25-40yrs	32	2014	NEGATIVE	No result
KWAZULU-NATAL	ETHEKWINI METRO	F	25-40yrs	34	2015	NEGATIVE	No result
KWAZULU-NATAL	ETHEKWINI METRO	F	25-40yrs	33	2015	NEGATIVE	No result
KWAZULU-NATAL	ETHEKWINI METRO	F	25-40yrs	33	2014	NEGATIVE	No result
KWAZULU-NATAL	ETHEKWINI METRO	F	25-40yrs	31	2012	NEGATIVE	No result
WESTERN CAPE	CAPE WINELANDS	F	41-60yrs	44	2013	NEGATIVE	POSITIVE
FREE STATE	MANGAUNG METRO	F	61-80yrs	76	2009	NEGATIVE	No result
WESTERN CAPE	CITY OF CAPE TOWN METRO	M	25-40yrs	39	2014	NEGATIVE	No result
NORTH WEST	DR KENNETH KAUNDA	M	41-60yrs	48	2014	NEGATIVE	No result
WESTERN CAPE	CITY OF CAPE TOWN METRO	M	61-80yrs	68	2010	No result	POSITIVE
MPUMALANGA	GERT SIBANDE	M	41-60yrs	46	2014	NEGATIVE	No result
KWAZULU-NATAL	AMAJUBA	F	25-40yrs	27	2012	NEGATIVE	No result
GAUTENG	CITY OF JOHANNESBURG METRO	M	41-60yrs	46	2008	NEGATIVE	No result
WESTERN CAPE	CITY OF CAPE TOWN METRO	F	25-40yrs	30	2012	NEGATIVE	No result
KWAZULU-NATAL	ETHEKWINI METRO	F	41-60yrs	45	2011	NEGATIVE	No result
GAUTENG	SEDIBENG	F	25-40yrs	33	2009	NEGATIVE	No result
WESTERN CAPE	CAPE WINELANDS	F	25-40yrs	31	2010	NEGATIVE	No result
WESTERN CAPE	CITY OF CAPE TOWN METRO	M	25-40yrs	32	2011	NEGATIVE	No result
GAUTENG	CITY OF JOHANNESBURG METRO	F	41-60yrs	41	2009	No result	NEGATIVE
WESTERN CAPE	EDEN	F	25-40yrs	40	2012	NEGATIVE	No result
GAUTENG	CITY OF JOHANNESBURG METRO	F	41-60yrs	46	2008	NEGATIVE	No result
GAUTENG	WEST RAND	F	41-60yrs	47	2012	NEGATIVE	No result
GAUTENG	EKURHULENI METRO	F	25-40yrs	38	2006	NEGATIVE	No result
MPUMALANGA	NKANGALA	F	41-60yrs	52	2013	NEGATIVE	No result
GAUTENG	EKURHULENI METRO	F	41-60yrs	43	2015	NEGATIVE	No result
WESTERN CAPE	CITY OF CAPE TOWN METRO	M	61-80yrs	65	2012	NEGATIVE	No result
EASTERN CAPE	SARAH BAARTMAN	M	25-40yrs	35	2015	NEGATIVE	No result
WESTERN CAPE	CITY OF CAPE TOWN METRO	F	25-40yrs	28	2013	NEGATIVE	No result
WESTERN CAPE	CITY OF CAPE TOWN METRO	F	25-40yrs	28	2005	NEGATIVE	No result
WESTERN CAPE	CITY OF CAPE TOWN METRO	F	41-60yrs	55	2007	NEGATIVE	No result
WESTERN CAPE	CENTRAL KAROO	F	25-40yrs	31	2014	NEGATIVE	No result
WESTERN CAPE	CITY OF CAPE TOWN METRO	M	41-60yrs	51	2011	NEGATIVE	No result
EASTERN CAPE	NELSON MANDELA BAY METRO	M	41-60yrs	47	2014	NEGATIVE	No result
WESTERN CAPE	CITY OF CAPE TOWN METRO	F	61-80yrs	70	2015	NEGATIVE	No result
WESTERN CAPE	CITY OF CAPE TOWN METRO	F	61-80yrs	62	2007	NEGATIVE	No result
WESTERN CAPE	CAPE WINELANDS	F	25-40yrs	29	2008	NEGATIVE	No result
KWAZULU-NATAL	ETHEKWINI METRO	M	41-60yrs	45	2015	NEGATIVE	No result
KWAZULU-NATAL	ETHEKWINI METRO	F	18-25yrs	24	2012	NEGATIVE	No result
KWAZULU-NATAL	ETHEKWINI METRO	M	25-40yrs	34	2011	NEGATIVE	No result
LIMPOPO	MOPANI	M	18-25yrs	25	2014	NEGATIVE	No result
KWAZULU-NATAL	ETHEKWINI METRO	F	25-40yrs	36	2014	NEGATIVE	No result
KWAZULU-NATAL	UMGUNGUNDLOVU	M	18-25yrs	24	2015	NEGATIVE	No result
KWAZULU-NATAL	ETHEKWINI METRO	F	25-40yrs	30	2011	NEGATIVE	No result
KWAZULU-NATAL	ETHEKWINI METRO	F	25-40yrs	29	2010	NEGATIVE	No result
WESTERN CAPE	CITY OF CAPE TOWN METRO	F	61-80yrs	78	2013	NEGATIVE	No result
KWAZULU-NATAL	ETHEKWINI METRO	M	61-80yrs	64	2011	NEGATIVE	No result
KWAZULU-NATAL	ETHEKWINI METRO	M	41-60yrs	55	2011	No result	POSITIVE
KWAZULU-NATAL	ETHEKWINI METRO	M	41-60yrs	55	2011	No result	POSITIVE
FREE STATE	LEJWELEPUTSWA	F	25-40yrs	31	2013	NEGATIVE	No result
WESTERN CAPE	CITY OF CAPE TOWN METRO	F	41-60yrs	56	2005	NEGATIVE	No result
KWAZULU-NATAL	ZULULAND	F	18-25yrs	22	2012	NEGATIVE	No result
KWAZULU-NATAL	UMGUNGUNDLOVU	F	25-40yrs	30	2011	NEGATIVE	POSITIVE
WESTERN CAPE	CITY OF CAPE TOWN METRO	M	41-60yrs	49	2014	NEGATIVE	No result
WESTERN CAPE	CITY OF CAPE TOWN METRO	M	41-60yrs	48	2014	NEGATIVE	No result
EASTERN CAPE	NELSON MANDELA BAY METRO	F	25-40yrs	30	2013	NEGATIVE	No result
WESTERN CAPE		F	41-60yrs	41	2014	NEGATIVE	No result
KWAZULU-NATAL	ETHEKWINI METRO	F	18-25yrs	25	2010	NEGATIVE	No result
KWAZULU-NATAL	ETHEKWINI METRO	F	41-60yrs	45	2013	NEGATIVE	No result
KWAZULU-NATAL	ETHEKWINI METRO	NR	41-60yrs	45	2013	NEGATIVE	No result
EASTERN CAPE	NELSON MANDELA BAY METRO	M	41-60yrs	54	2015	NEGATIVE	No result
EASTERN CAPE	NELSON MANDELA BAY METRO	M	41-60yrs	55	2015	NEGATIVE	No result
EASTERN CAPE	CHRIS HANI	F	41-60yrs	46	2015	NEGATIVE	No result
KWAZULU-NATAL	ETHEKWINI METRO	F	41-60yrs	45	2013	NEGATIVE	No result
KWAZULU-NATAL	UGU	M	25-40yrs	34	2010	NEGATIVE	No result
WESTERN CAPE	CITY OF CAPE TOWN METRO	M	61-80yrs	63	2014	NEGATIVE	POSITIVE
KWAZULU-NATAL	ETHEKWINI METRO	F	18-25yrs	23	2011	NEGATIVE	No result
KWAZULU-NATAL	UMZINYATHI	F	41-60yrs	50	2014	NEGATIVE	No result
EASTERN CAPE	NELSON MANDELA BAY METRO	F	25-40yrs	28	2013	NEGATIVE	No result
WESTERN CAPE	CITY OF CAPE TOWN METRO	F	25-40yrs	39	2010	NEGATIVE	No result
WESTERN CAPE	CITY OF CAPE TOWN METRO	F	25-40yrs	39	2010	No result	POSITIVE
KWAZULU-NATAL	ETHEKWINI METRO	F	25-40yrs	27	2013	NEGATIVE	No result
KWAZULU-NATAL	UMGUNGUNDLOVU	M	18-25yrs	22	2011	NEGATIVE	POSITIVE
FREE STATE	MANGAUNG METRO	F	41-60yrs	54	2009	NEGATIVE	No result
FREE STATE	MANGAUNG METRO	F	41-60yrs	54	2009	NEGATIVE	No result
FREE STATE	MANGAUNG METRO	F	41-60yrs	54	2009	No result	POSITIVE
WESTERN CAPE	CITY OF CAPE TOWN METRO	F	41-60yrs	44	2009	NEGATIVE	No result
KWAZULU-NATAL	ETHEKWINI METRO	F	18-25yrs	20	2011	NEGATIVE	POSITIVE
WESTERN CAPE	CAPE WINELANDS	F	25-40yrs	35	2009	NEGATIVE	No result
KWAZULU-NATAL	ETHEKWINI METRO	F	25-40yrs	40	2012	NEGATIVE	No result
WESTERN CAPE	CITY OF CAPE TOWN METRO	F	25-40yrs	27	2014	NEGATIVE	No result
WESTERN CAPE	CAPE WINELANDS	F	25-40yrs	33	2009	NEGATIVE	No result
WESTERN CAPE	CITY OF CAPE TOWN METRO	M	25-40yrs	35	2009	NEGATIVE	No result
KWAZULU-NATAL	ETHEKWINI METRO	F	18-25yrs	25	2012	No result	POSITIVE
KWAZULU-NATAL	ETHEKWINI METRO	F	25-40yrs	28	2015	NEGATIVE	No result
WESTERN CAPE	CITY OF CAPE TOWN METRO	M	41-60yrs	59	2005	NEGATIVE	No result
KWAZULU-NATAL	ETHEKWINI METRO	F	25-40yrs	33	2012	NEGATIVE	No result
KWAZULU-NATAL	UMKHANYAKUDE	F	25-40yrs	30	2011	NEGATIVE	No result
FREE STATE	MANGAUNG METRO	F	41-60yrs	48	2011	NEGATIVE	No result
KWAZULU-NATAL	UTHUNGULU	F	25-40yrs	32	2015	NEGATIVE	No result
KWAZULU-NATAL	ETHEKWINI METRO	F	25-40yrs	29	2011	NEGATIVE	No result
KWAZULU-NATAL	ETHEKWINI METRO	F	25-40yrs	29	2010	NEGATIVE	No result
KWAZULU-NATAL	ETHEKWINI METRO	F	25-40yrs	40	2013	NEGATIVE	No result
WESTERN CAPE	CITY OF CAPE TOWN METRO	M	25-40yrs	30	2014	NEGATIVE	No result
KWAZULU-NATAL	ILEMBE	F	41-60yrs	50	2013	NEGATIVE	No result
KWAZULU-NATAL	ILEMBE	F	41-60yrs	51	2015	NEGATIVE	No result
WESTERN CAPE	WEST COAST	M	41-60yrs	58	2008	NEGATIVE	No result
KWAZULU-NATAL	ETHEKWINI METRO	F	25-40yrs	38	2011	NEGATIVE	POSITIVE
FREE STATE	MANGAUNG METRO	F	41-60yrs	55	2011	NEGATIVE	No result
WESTERN CAPE	CITY OF CAPE TOWN METRO	F	25-40yrs	40	2013	NEGATIVE	No result
EASTERN CAPE	NELSON MANDELA BAY METRO	M	25-40yrs	34	2013	NEGATIVE	No result
KWAZULU-NATAL	UMGUNGUNDLOVU	F	25-40yrs	35	2012	No result	POSITIVE
WESTERN CAPE	CENTRAL KAROO	F	41-60yrs	58	2013	No result	POSITIVE
GAUTENG	SEDIBENG	F	13-17yrs	17	2008	NEGATIVE	No result
WESTERN CAPE	CITY OF CAPE TOWN METRO	M	25-40yrs	30	2011	NEGATIVE	No result
WESTERN CAPE	CITY OF CAPE TOWN METRO	M	25-40yrs	30	2011	No result	POSITIVE
KWAZULU-NATAL	ETHEKWINI METRO	F	25-40yrs	37	2013	NEGATIVE	No result
KWAZULU-NATAL	UMGUNGUNDLOVU	F	25-40yrs	34	2015	NEGATIVE	No result
KWAZULU-NATAL	UMKHANYAKUDE	F	41-60yrs	50	2012	NEGATIVE	No result
KWAZULU-NATAL	ETHEKWINI METRO	F	41-60yrs	42	2013	NEGATIVE	No result
GAUTENG	SEDIBENG	M	61-80yrs	62	2012	NEGATIVE	No result
KWAZULU-NATAL	UGU	F	25-40yrs	28	2014	NEGATIVE	No result
EASTERN CAPE	NELSON MANDELA BAY METRO	F	18-25yrs	20	2013	NEGATIVE	No result
KWAZULU-NATAL	ETHEKWINI METRO	F	25-40yrs	33	2011	NEGATIVE	No result
WESTERN CAPE	CITY OF CAPE TOWN METRO	F	25-40yrs	26	2015	NEGATIVE	No result
KWAZULU-NATAL	ETHEKWINI METRO	F	25-40yrs	36	2012	NEGATIVE	No result
KWAZULU-NATAL	ETHEKWINI METRO	F	41-60yrs	50	2013	NEGATIVE	No result
KWAZULU-NATAL	ETHEKWINI METRO	F	25-40yrs	34	2011	No result	POSITIVE
WESTERN CAPE	CITY OF CAPE TOWN METRO	M	41-60yrs	43	2014	NEGATIVE	POSITIVE
KWAZULU-NATAL	ETHEKWINI METRO	M	25-40yrs	29	2012	NEGATIVE	No result
KWAZULU-NATAL	ETHEKWINI METRO	M	25-40yrs	39	2011	No result	POSITIVE
KWAZULU-NATAL	UMKHANYAKUDE	M	25-40yrs	26	2012	NEGATIVE	No result
WESTERN CAPE	CITY OF CAPE TOWN METRO	F	41-60yrs	43	2009	NEGATIVE	No result
WESTERN CAPE	CAPE WINELANDS	F	25-40yrs	39	2012	NEGATIVE	No result
WESTERN CAPE	CITY OF CAPE TOWN METRO	F	61-80yrs	64	2014	NEGATIVE	No result
KWAZULU-NATAL	ETHEKWINI METRO	F	25-40yrs	35	2010	NEGATIVE	No result
WESTERN CAPE	CAPE WINELANDS	M	25-40yrs	34	2011	NEGATIVE	No result
WESTERN CAPE	CITY OF CAPE TOWN METRO	M	25-40yrs	32	2010	NEGATIVE	No result
KWAZULU-NATAL	ETHEKWINI METRO	M	41-60yrs	53	2012	NEGATIVE	No result
WESTERN CAPE	CITY OF CAPE TOWN METRO	F	61-80yrs	63	2011	NEGATIVE	POSITIVE
WESTERN CAPE	WEST COAST	F	13-17yrs	17	2013	NEGATIVE	No result
KWAZULU-NATAL	ETHEKWINI METRO	M	25-40yrs	27	2011	NEGATIVE	No result
EASTERN CAPE	CHRIS HANI	F	41-60yrs	46	2014	NEGATIVE	No result
WESTERN CAPE	EDEN	M	41-60yrs	55	2015	NEGATIVE	No result
KWAZULU-NATAL	ETHEKWINI METRO	F	25-40yrs	37	2011	NEGATIVE	No result
EASTERN CAPE	AMATHOLE	M	61-80yrs	67	2015	NEGATIVE	No result
GAUTENG	EKURHULENI METRO	M	41-60yrs	58	2013	NEGATIVE	No result
WESTERN CAPE	CITY OF CAPE TOWN METRO	M	41-60yrs	42	2013	NEGATIVE	No result
GAUTENG	WEST RAND	M	25-40yrs	29	2015	NEGATIVE	No result
EASTERN CAPE	NELSON MANDELA BAY METRO	F	25-40yrs	26	2014	NEGATIVE	No result
KWAZULU-NATAL	UGU	F	41-60yrs	51	2013	NEGATIVE	No result
MPUMALANGA	GERT SIBANDE	M	41-60yrs	58	2014	NEGATIVE	No result
KWAZULU-NATAL	ETHEKWINI METRO	F	41-60yrs	51	2014	NEGATIVE	No result
WESTERN CAPE	CITY OF CAPE TOWN METRO	M	41-60yrs	58	2015	NEGATIVE	No result
KWAZULU-NATAL	UMKHANYAKUDE	F	41-60yrs	41	2014	NEGATIVE	No result
NORTHERN CAPE	ZF MGCAWU	M	41-60yrs	52	2013	NEGATIVE	No result
KWAZULU-NATAL	ZULULAND	F	41-60yrs	44	2015	NEGATIVE	No result
KWAZULU-NATAL	ETHEKWINI METRO	F	25-40yrs	32	2012	NEGATIVE	No result
MPUMALANGA	GERT SIBANDE	M	25-40yrs	35	2013	NEGATIVE	No result
KWAZULU-NATAL	AMAJUBA	F	25-40yrs	30	2011	NEGATIVE	No result
KWAZULU-NATAL	AMAJUBA	NR	25-40yrs	30	2012	NEGATIVE	No result
KWAZULU-NATAL	ETHEKWINI METRO	F	25-40yrs	39	2012	NEGATIVE	No result
KWAZULU-NATAL	ETHEKWINI METRO	F	25-40yrs	39	2013	NEGATIVE	No result
WESTERN CAPE	CITY OF CAPE TOWN METRO	M	41-60yrs	55	2014	NEGATIVE	POSITIVE
WESTERN CAPE	CENTRAL KAROO	M	25-40yrs	33	2013	NEGATIVE	No result
KWAZULU-NATAL	ETHEKWINI METRO	M	41-60yrs	55	2011	No result	POSITIVE
KWAZULU-NATAL	ETHEKWINI METRO	M	25-40yrs	37	2012	NEGATIVE	No result
KWAZULU-NATAL	ETHEKWINI METRO	M	25-40yrs	37	2011	No result	POSITIVE
EASTERN CAPE	NELSON MANDELA BAY METRO	F	25-40yrs	36	2015	NEGATIVE	No result
EASTERN CAPE	NELSON MANDELA BAY METRO	F	25-40yrs	35	2014	NEGATIVE	No result
NORTH WEST	NGAKA MODIRI MOLEMA	F	18-25yrs	21	2013	NEGATIVE	No result
WESTERN CAPE	WEST COAST	M	13-17yrs	14	2007	POSITIVE	No result
KWAZULU-NATAL	UMKHANYAKUDE	F	25-40yrs	40	2014	NEGATIVE	No result
WESTERN CAPE	CITY OF CAPE TOWN METRO	F	41-60yrs	56	2015	NEGATIVE	POSITIVE
KWAZULU-NATAL	ETHEKWINI METRO	F	25-40yrs	33	2011	NEGATIVE	No result
KWAZULU-NATAL	ETHEKWINI METRO	F	25-40yrs	33	2010	NEGATIVE	No result
KWAZULU-NATAL	UMGUNGUNDLOVU	F	41-60yrs	51	2015	NEGATIVE	No result
EASTERN CAPE	NELSON MANDELA BAY METRO	M	25-40yrs	39	2015	NEGATIVE	No result
EASTERN CAPE	NELSON MANDELA BAY METRO	M	25-40yrs	37	2014	NEGATIVE	No result
WESTERN CAPE	CITY OF CAPE TOWN METRO	M	41-60yrs	54	2015	NEGATIVE	No result
KWAZULU-NATAL	ETHEKWINI METRO	F	41-60yrs	54	2015	NEGATIVE	No result
KWAZULU-NATAL	UGU	F	18-25yrs	25	2015	NEGATIVE	No result
KWAZULU-NATAL	ETHEKWINI METRO	M	61-80yrs	63	2012	NEGATIVE	No result
KWAZULU-NATAL	ILEMBE	F	25-40yrs	38	2013	NEGATIVE	No result
KWAZULU-NATAL	UGU	F	41-60yrs	50	2013	NEGATIVE	No result
KWAZULU-NATAL	UGU	M	1-5yrs	1	2013	NEGATIVE	No result
KWAZULU-NATAL	UGU	M	41-60yrs	50	2011	NEGATIVE	No result
KWAZULU-NATAL	ETHEKWINI METRO	F	25-40yrs	34	2014	NEGATIVE	No result
KWAZULU-NATAL	ETHEKWINI METRO	F	25-40yrs	34	2014	NEGATIVE	No result
KWAZULU-NATAL	UMGUNGUNDLOVU	M	41-60yrs	41	2014	NEGATIVE	No result
KWAZULU-NATAL	UMGUNGUNDLOVU	M	25-40yrs	38	2011	No result	POSITIVE
WESTERN CAPE	CITY OF CAPE TOWN METRO	F	41-60yrs	52	2013	NEGATIVE	No result
WESTERN CAPE	CITY OF CAPE TOWN METRO	M	25-40yrs	38	2010	NEGATIVE	No result
WESTERN CAPE	CITY OF CAPE TOWN METRO	M	41-60yrs	56	2010	NEGATIVE	POSITIVE
MPUMALANGA	GERT SIBANDE	F	41-60yrs	53	2013	NEGATIVE	No result
WESTERN CAPE	CITY OF CAPE TOWN METRO	F	41-60yrs	54	2015	NEGATIVE	No result
WESTERN CAPE	CITY OF CAPE TOWN METRO	F	>80yrs		2007	NEGATIVE	No result
WESTERN CAPE	CITY OF CAPE TOWN METRO	F	25-40yrs	28	2012	NEGATIVE	POSITIVE
FREE STATE	MANGAUNG METRO	F	41-60yrs	44	2015	NEGATIVE	No result
WESTERN CAPE	CITY OF CAPE TOWN METRO	M	41-60yrs	41	2010	NEGATIVE	POSITIVE
WESTERN CAPE	CITY OF CAPE TOWN METRO	M	41-60yrs	41	2010	NEGATIVE	POSITIVE
WESTERN CAPE	CITY OF CAPE TOWN METRO	M	41-60yrs	41	2010	NEGATIVE	POSITIVE
GAUTENG	EKURHULENI METRO	M	25-40yrs	38	2014	NEGATIVE	No result
KWAZULU-NATAL	UMKHANYAKUDE	F	18-25yrs	18	2014	NEGATIVE	No result
WESTERN CAPE	CITY OF CAPE TOWN METRO	F	18-25yrs	24	2014	NEGATIVE	POSITIVE
KWAZULU-NATAL	UTHUNGULU	M	25-40yrs	36	2015	NEGATIVE	No result
KWAZULU-NATAL	ETHEKWINI METRO	F	41-60yrs	47	2011	No result	POSITIVE
GAUTENG	EKURHULENI METRO	F	41-60yrs	46	2013	NEGATIVE	No result
KWAZULU-NATAL	UMKHANYAKUDE	M	41-60yrs	41	2011	NEGATIVE	No result
KWAZULU-NATAL	ETHEKWINI METRO	M	25-40yrs	30	2010	No result	POSITIVE
FREE STATE	LEJWELEPUTSWA	F	18-25yrs	20	2012	NEGATIVE	No result
KWAZULU-NATAL	ETHEKWINI METRO	M	41-60yrs	43	2015	NEGATIVE	No result
KWAZULU-NATAL	ETHEKWINI METRO	F	25-40yrs	28	2012	NEGATIVE	No result
KWAZULU-NATAL	ETHEKWINI METRO	F	25-40yrs	28	2012	NEGATIVE	No result
KWAZULU-NATAL	ETHEKWINI METRO	M	25-40yrs	36	2013	NEGATIVE	No result
KWAZULU-NATAL	ETHEKWINI METRO	M	41-60yrs	43	2014	NEGATIVE	No result
KWAZULU-NATAL	ETHEKWINI METRO	F	25-40yrs	26	2012	NEGATIVE	No result
KWAZULU-NATAL	ETHEKWINI METRO	M	61-80yrs	61	2014	NEGATIVE	No result
WESTERN CAPE	CITY OF CAPE TOWN METRO	M	61-80yrs	64	2007	NEGATIVE	No result
KWAZULU-NATAL	UMGUNGUNDLOVU	M	25-40yrs	39	2011	NEGATIVE	POSITIVE
WESTERN CAPE	CITY OF CAPE TOWN METRO	M	41-60yrs	44	2014	NEGATIVE	No result
WESTERN CAPE	CITY OF CAPE TOWN METRO	M	41-60yrs	44	2014	No result	POSITIVE
KWAZULU-NATAL	UGU	F	41-60yrs	50	2015	NEGATIVE	No result
EASTERN CAPE	NELSON MANDELA BAY METRO	F	25-40yrs	29	2013	NEGATIVE	No result
KWAZULU-NATAL	UMGUNGUNDLOVU	F	61-80yrs	65	2012	NEGATIVE	No result
WESTERN CAPE	WEST COAST	F	18-25yrs	24	2011	NEGATIVE	No result
KWAZULU-NATAL	ETHEKWINI METRO	F	41-60yrs	45	2011	NEGATIVE	POSITIVE
GAUTENG	WEST RAND	F	18-25yrs	25	2012	NEGATIVE	No result
KWAZULU-NATAL	ETHEKWINI METRO	M	25-40yrs	35	2011	NEGATIVE	No result
WESTERN CAPE	CITY OF CAPE TOWN METRO	F	25-40yrs	29	2013	NEGATIVE	No result
EASTERN CAPE	BUFFALO CITY METRO	F	25-40yrs	29	2014	NEGATIVE	No result
WESTERN CAPE	CITY OF CAPE TOWN METRO	F	41-60yrs	45	2009	NEGATIVE	No result
KWAZULU-NATAL	UMKHANYAKUDE	NR	25-40yrs	34	2012	NEGATIVE	No result
WESTERN CAPE	CAPE WINELANDS	M	25-40yrs	28	2013	NEGATIVE	No result
WESTERN CAPE	CAPE WINELANDS	M	25-40yrs	28	2013	No result	POSITIVE
WESTERN CAPE	CITY OF CAPE TOWN METRO	M	41-60yrs	59	2013	NEGATIVE	No result
KWAZULU-NATAL	ETHEKWINI METRO	F	25-40yrs	35	2011	NEGATIVE	No result
KWAZULU-NATAL	ETHEKWINI METRO	F	6-12yrs	10	2011	POSITIVE	No result
MPUMALANGA	GERT SIBANDE	F	41-60yrs	45	2013	NEGATIVE	No result
KWAZULU-NATAL	UTHUNGULU	F	25-40yrs	34	2013	NEGATIVE	No result
KWAZULU-NATAL	ETHEKWINI METRO	F	41-60yrs	48	2011	NEGATIVE	No result
KWAZULU-NATAL	ETHEKWINI METRO	F	25-40yrs	38	2014	NEGATIVE	No result
KWAZULU-NATAL	ETHEKWINI METRO	F	61-80yrs	64	2012	NEGATIVE	No result
KWAZULU-NATAL	ETHEKWINI METRO	F	61-80yrs	64	2012	NEGATIVE	No result
KWAZULU-NATAL	ETHEKWINI METRO	F	61-80yrs	64	2012	NEGATIVE	No result
KWAZULU-NATAL	ETHEKWINI METRO	F	25-40yrs	36	2014	NEGATIVE	No result
KWAZULU-NATAL	ETHEKWINI METRO	M	25-40yrs	38	2013	NEGATIVE	No result
KWAZULU-NATAL	ETHEKWINI METRO	M	41-60yrs	45	2012	NEGATIVE	No result
KWAZULU-NATAL	ETHEKWINI METRO	M	41-60yrs	46	2012	NEGATIVE	No result
KWAZULU-NATAL	ETHEKWINI METRO	M	41-60yrs	46	2012	NEGATIVE	No result
KWAZULU-NATAL	ILEMBE	M	41-60yrs	50	2013	NEGATIVE	No result
KWAZULU-NATAL	ILEMBE	M	41-60yrs	51	2013	NEGATIVE	No result
EASTERN CAPE	NELSON MANDELA BAY METRO	F	41-60yrs	45	2014	NEGATIVE	No result
KWAZULU-NATAL	ETHEKWINI METRO	F	25-40yrs	30	2012	NEGATIVE	No result
WESTERN CAPE	WEST COAST	F	13-17yrs	15	2007	NEGATIVE	No result
EASTERN CAPE	NELSON MANDELA BAY METRO	M	41-60yrs	41	2015	NEGATIVE	No result
EASTERN CAPE	NELSON MANDELA BAY METRO	M	25-40yrs	40	2013	NEGATIVE	No result
WESTERN CAPE	CITY OF CAPE TOWN METRO	F	25-40yrs	35	2014	NEGATIVE	No result
KWAZULU-NATAL	UTHUNGULU	F	41-60yrs	43	2014	NEGATIVE	No result
KWAZULU-NATAL	UMKHANYAKUDE	F	25-40yrs	40	2011	NEGATIVE	No result
KWAZULU-NATAL	AMAJUBA	F	25-40yrs	33	2010	NEGATIVE	No result
KWAZULU-NATAL	ETHEKWINI METRO	F	41-60yrs	48	2013	NEGATIVE	No result
KWAZULU-NATAL	ETHEKWINI METRO	F	41-60yrs	49	2014	NEGATIVE	No result
KWAZULU-NATAL	ETHEKWINI METRO	F	41-60yrs	49	2014	NEGATIVE	No result
KWAZULU-NATAL	ETHEKWINI METRO	F	41-60yrs	48	2013	NEGATIVE	No result
KWAZULU-NATAL	ETHEKWINI METRO	F	41-60yrs	48	2013	NEGATIVE	No result
WESTERN CAPE	WEST COAST	F	41-60yrs	42	2012	NEGATIVE	No result
KWAZULU-NATAL	ZULULAND	F	25-40yrs	31	2014	NEGATIVE	No result
KWAZULU-NATAL	UMGUNGUNDLOVU	F	18-25yrs	24	2011	NEGATIVE	POSITIVE
KWAZULU-NATAL	ETHEKWINI METRO	F	41-60yrs	41	2013	NEGATIVE	No result
WESTERN CAPE	CITY OF CAPE TOWN METRO	F	25-40yrs	36	2007	NEGATIVE	No result
NORTH WEST	NGAKA MODIRI MOLEMA	F	25-40yrs	29	2014	NEGATIVE	No result
KWAZULU-NATAL	UMKHANYAKUDE	F	18-25yrs	25	2013	NEGATIVE	No result
KWAZULU-NATAL	UTHUNGULU	F	25-40yrs	32	2011	NEGATIVE	No result
KWAZULU-NATAL	ETHEKWINI METRO	M	41-60yrs	54	2011	NEGATIVE	No result
KWAZULU-NATAL	ETHEKWINI METRO	F	41-60yrs	55	2013	NEGATIVE	No result
KWAZULU-NATAL	UMZINYATHI	F	41-60yrs	49	2011	NEGATIVE	No result
KWAZULU-NATAL	UTHUNGULU	F	25-40yrs	28	2015	NEGATIVE	No result
KWAZULU-NATAL	ETHEKWINI METRO	F	18-25yrs	21	2011	NEGATIVE	No result
KWAZULU-NATAL	ETHEKWINI METRO	F	18-25yrs	21	2010	NEGATIVE	No result
EASTERN CAPE	SARAH BAARTMAN	F	25-40yrs	31	2014	NEGATIVE	No result
WESTERN CAPE	WEST COAST	M	25-40yrs	36	2012	NEGATIVE	No result
WESTERN CAPE	CITY OF CAPE TOWN METRO	F	41-60yrs	52	2012	NEGATIVE	No result
WESTERN CAPE	CITY OF CAPE TOWN METRO	F	41-60yrs	52	2015	NEGATIVE	No result
GAUTENG	CITY OF JOHANNESBURG METRO	M	18-25yrs	21	2010	NEGATIVE	POSITIVE
KWAZULU-NATAL	UMKHANYAKUDE	M	25-40yrs	38	2012	No result	POSITIVE
KWAZULU-NATAL	ETHEKWINI METRO	F	18-25yrs	21	2011	NEGATIVE	No result
EASTERN CAPE	NELSON MANDELA BAY METRO	F	25-40yrs	35	2013	NEGATIVE	No result
WESTERN CAPE	CITY OF CAPE TOWN METRO	M	25-40yrs	39	2011	NEGATIVE	No result
WESTERN CAPE	CITY OF CAPE TOWN METRO	F	25-40yrs	38	2008	NEGATIVE	No result
KWAZULU-NATAL	ETHEKWINI METRO	M	25-40yrs	36	2013	NEGATIVE	No result
KWAZULU-NATAL	ETHEKWINI METRO	M	25-40yrs	37	2014	NEGATIVE	No result
EASTERN CAPE	NELSON MANDELA BAY METRO	F	25-40yrs	40	2014	NEGATIVE	No result
KWAZULU-NATAL	ILEMBE	F	25-40yrs	33	2014	NEGATIVE	No result
KWAZULU-NATAL	ETHEKWINI METRO	M	41-60yrs	51	2012	NEGATIVE	No result
KWAZULU-NATAL	ETHEKWINI METRO	NR	25-40yrs	27	2011	NEGATIVE	No result
KWAZULU-NATAL	ETHEKWINI METRO	F	25-40yrs	34	2011	NEGATIVE	No result
KWAZULU-NATAL	UMGUNGUNDLOVU	M	25-40yrs	36	2015	NEGATIVE	No result
KWAZULU-NATAL	ETHEKWINI METRO	F	61-80yrs	66	2015	NEGATIVE	No result
KWAZULU-NATAL	ETHEKWINI METRO	F	61-80yrs	65	2014	NEGATIVE	No result
KWAZULU-NATAL	ETHEKWINI METRO	F	61-80yrs	65	2015	NEGATIVE	No result
KWAZULU-NATAL	ETHEKWINI METRO	F	61-80yrs	64	2014	NEGATIVE	No result
KWAZULU-NATAL	ETHEKWINI METRO	F	61-80yrs	64	2013	NEGATIVE	No result
KWAZULU-NATAL	ETHEKWINI METRO	F	61-80yrs	64	2013	NEGATIVE	No result
KWAZULU-NATAL	ETHEKWINI METRO	F	61-80yrs	63	2013	NEGATIVE	No result
EASTERN CAPE	SARAH BAARTMAN	F	61-80yrs	62	2015	NEGATIVE	No result
KWAZULU-NATAL	ETHEKWINI METRO	F	18-25yrs	24	2011	NEGATIVE	No result
KWAZULU-NATAL	ETHEKWINI METRO	F	25-40yrs	26	2011	No result	POSITIVE
KWAZULU-NATAL	ETHEKWINI METRO	F	41-60yrs	50	2013	NEGATIVE	No result
WESTERN CAPE	CITY OF CAPE TOWN METRO	M	41-60yrs	50	2005	NEGATIVE	No result
WESTERN CAPE	CITY OF CAPE TOWN METRO	M	41-60yrs	55	2010	NEGATIVE	POSITIVE
WESTERN CAPE	CITY OF CAPE TOWN METRO	M	41-60yrs	53	2008	NEGATIVE	No result
WESTERN CAPE	CITY OF CAPE TOWN METRO	M	41-60yrs	54	2009	NEGATIVE	No result
KWAZULU-NATAL	ETHEKWINI METRO	F	25-40yrs	28	2011	NEGATIVE	No result
KWAZULU-NATAL	ETHEKWINI METRO	F	25-40yrs	30	2011	NEGATIVE	No result
KWAZULU-NATAL	ETHEKWINI METRO	M	41-60yrs	45	2012	NEGATIVE	No result
KWAZULU-NATAL	ETHEKWINI METRO	F	41-60yrs	43	2015	NEGATIVE	No result
KWAZULU-NATAL	ETHEKWINI METRO	F	41-60yrs	42	2011	NEGATIVE	No result
KWAZULU-NATAL	ETHEKWINI METRO	F	25-40yrs	31	2013	NEGATIVE	No result
WESTERN CAPE	CITY OF CAPE TOWN METRO	F	41-60yrs	49	2010	NEGATIVE	No result
EASTERN CAPE	CHRIS HANI	F	25-40yrs	30	2015	NEGATIVE	No result
WESTERN CAPE	CITY OF CAPE TOWN METRO	F	25-40yrs	32	2008	NEGATIVE	No result
WESTERN CAPE	CITY OF CAPE TOWN METRO	F	61-80yrs	64	2014	NEGATIVE	POSITIVE
WESTERN CAPE	CITY OF CAPE TOWN METRO	F	61-80yrs	64	2014	NEGATIVE	No result
KWAZULU-NATAL	UMKHANYAKUDE	F	25-40yrs	27	2011	NEGATIVE	No result
LIMPOPO	CAPRICORN	M	25-40yrs	34	2009	NEGATIVE	No result
KWAZULU-NATAL	UMKHANYAKUDE	F	41-60yrs	45	2015	NEGATIVE	No result
KWAZULU-NATAL	ETHEKWINI METRO	F	25-40yrs	32	2011	NEGATIVE	No result
FREE STATE	MANGAUNG METRO	F	61-80yrs	65	2010	NEGATIVE	No result
KWAZULU-NATAL	ETHEKWINI METRO	F	25-40yrs	34	2013	NEGATIVE	No result
KWAZULU-NATAL	ETHEKWINI METRO	F	25-40yrs	35	2013	NEGATIVE	No result
KWAZULU-NATAL	ETHEKWINI METRO	F	25-40yrs	35	2013	NEGATIVE	No result
KWAZULU-NATAL	UGU	M	41-60yrs	50	2014	NEGATIVE	No result
KWAZULU-NATAL	ETHEKWINI METRO	F	41-60yrs	42	2013	NEGATIVE	No result
KWAZULU-NATAL	ETHEKWINI METRO	F	25-40yrs	40	2012	NEGATIVE	No result
GAUTENG	CITY OF JOHANNESBURG METRO	F	6-12yrs	10	2005	No result	NEGATIVE
GAUTENG	CITY OF JOHANNESBURG METRO	F	6-12yrs	10	2005	No result	NEGATIVE
EASTERN CAPE	NELSON MANDELA BAY METRO	M	41-60yrs	52	2013	NEGATIVE	No result
EASTERN CAPE	CHRIS HANI	F	25-40yrs	35	2014	NEGATIVE	No result
KWAZULU-NATAL	ETHEKWINI METRO	M	41-60yrs	41	2012	NEGATIVE	No result
KWAZULU-NATAL	UMKHANYAKUDE	M	25-40yrs	37	2015	NEGATIVE	No result
KWAZULU-NATAL	ETHEKWINI METRO	F	25-40yrs	35	2013	NEGATIVE	No result
KWAZULU-NATAL	ETHEKWINI METRO	F	25-40yrs	26	2014	NEGATIVE	No result
KWAZULU-NATAL	UGU	F	41-60yrs	49	2010	NEGATIVE	No result
KWAZULU-NATAL	ETHEKWINI METRO	M	18-25yrs	23	2011	NEGATIVE	No result
KWAZULU-NATAL	UMKHANYAKUDE	M	25-40yrs	37	2011	NEGATIVE	POSITIVE
KWAZULU-NATAL	ETHEKWINI METRO	F	18-25yrs	20	2011	NEGATIVE	No result
KWAZULU-NATAL	UMKHANYAKUDE	M	41-60yrs	51	2014	NEGATIVE	No result
WESTERN CAPE	CITY OF CAPE TOWN METRO	F	18-25yrs	24	2009	NEGATIVE	No result
KWAZULU-NATAL	ETHEKWINI METRO	M	25-40yrs	40	2013	NEGATIVE	No result
KWAZULU-NATAL	ETHEKWINI METRO	M	25-40yrs	39	2012	NEGATIVE	No result
KWAZULU-NATAL	ETHEKWINI METRO	F	18-25yrs	20	2015	NEGATIVE	No result
KWAZULU-NATAL	ETHEKWINI METRO	F	41-60yrs	50	2013	NEGATIVE	No result
KWAZULU-NATAL	ETHEKWINI METRO	F	25-40yrs	28	2012	NEGATIVE	No result
WESTERN CAPE	CITY OF CAPE TOWN METRO	F	41-60yrs	45	2012	NEGATIVE	No result
WESTERN CAPE	CITY OF CAPE TOWN METRO	F	41-60yrs	45	2012	No result	POSITIVE
KWAZULU-NATAL	ETHEKWINI METRO	M	25-40yrs	39	2010	NEGATIVE	No result
KWAZULU-NATAL	ETHEKWINI METRO	F	41-60yrs	48	2011	NEGATIVE	No result
KWAZULU-NATAL	UMKHANYAKUDE	M	25-40yrs	39	2012	NEGATIVE	No result
KWAZULU-NATAL	ETHEKWINI METRO	F	25-40yrs	35	2010	NEGATIVE	No result
KWAZULU-NATAL	ETHEKWINI METRO	F	25-40yrs	39	2014	NEGATIVE	No result
KWAZULU-NATAL	UGU	F	41-60yrs	41	2012	NEGATIVE	No result
WESTERN CAPE	CITY OF CAPE TOWN METRO	F	25-40yrs	32	2005	NEGATIVE	No result
LIMPOPO	VHEMBE	M	41-60yrs	55	2014	NEGATIVE	No result
WESTERN CAPE	CITY OF CAPE TOWN METRO	F	25-40yrs	27	2013	NEGATIVE	No result
EASTERN CAPE	NELSON MANDELA BAY METRO	M	61-80yrs	61	2015	NEGATIVE	No result
KWAZULU-NATAL	UMKHANYAKUDE	F	41-60yrs	50	2013	NEGATIVE	No result
WESTERN CAPE	CITY OF CAPE TOWN METRO	M	41-60yrs	49	2009	NEGATIVE	No result
KWAZULU-NATAL	ETHEKWINI METRO	F	25-40yrs	29	2014	NEGATIVE	No result
WESTERN CAPE	CITY OF CAPE TOWN METRO	M	25-40yrs	27	2015	NEGATIVE	No result
KWAZULU-NATAL	ETHEKWINI METRO	F	25-40yrs	26	2010	NEGATIVE	No result
KWAZULU-NATAL	ETHEKWINI METRO	F	25-40yrs	27	2011	NEGATIVE	No result
EASTERN CAPE	NELSON MANDELA BAY METRO	M	41-60yrs	46	2013	NEGATIVE	No result
KWAZULU-NATAL	UMGUNGUNDLOVU	F	18-25yrs	21	2013	NEGATIVE	No result
GAUTENG	EKURHULENI METRO	M	25-40yrs	31	2014	NEGATIVE	No result
WESTERN CAPE	CITY OF CAPE TOWN METRO	F	41-60yrs	45	2008	NEGATIVE	No result
NORTH WEST	NGAKA MODIRI MOLEMA	M	41-60yrs	57	2014	NEGATIVE	No result
KWAZULU-NATAL	ETHEKWINI METRO	F	25-40yrs	37	2013	NEGATIVE	No result
WESTERN CAPE	CAPE WINELANDS	M	25-40yrs	39	2009	NEGATIVE	NEGATIVE
WESTERN CAPE	CITY OF CAPE TOWN METRO	F	25-40yrs	28	2011	NEGATIVE	No result
WESTERN CAPE	CITY OF CAPE TOWN METRO	F	25-40yrs	27	2010	NEGATIVE	No result
EASTERN CAPE	NELSON MANDELA BAY METRO	F	25-40yrs	38	2015	NEGATIVE	No result
KWAZULU-NATAL	UGU	F	18-25yrs	24	2015	NEGATIVE	No result
KWAZULU-NATAL	ETHEKWINI METRO	F	25-40yrs	28	2011	NEGATIVE	No result
KWAZULU-NATAL	ETHEKWINI METRO	M	25-40yrs	37	2015	NEGATIVE	No result
KWAZULU-NATAL	ETHEKWINI METRO	F	41-60yrs	46	2012	NEGATIVE	No result
EASTERN CAPE	SARAH BAARTMAN	F	41-60yrs	52	2014	NEGATIVE	No result
KWAZULU-NATAL	UTHUKELA	F	25-40yrs	36	2014	NEGATIVE	No result
KWAZULU-NATAL	ILEMBE	F	25-40yrs	36	2011	No result	POSITIVE
KWAZULU-NATAL	ETHEKWINI METRO	F	25-40yrs	37	2012	NEGATIVE	No result
KWAZULU-NATAL	ETHEKWINI METRO	F	61-80yrs	74	2011	NEGATIVE	No result
WESTERN CAPE	CITY OF CAPE TOWN METRO	M	41-60yrs	55	2009	No result	POSITIVE
KWAZULU-NATAL	ETHEKWINI METRO	F	25-40yrs	31	2013	NEGATIVE	No result
WESTERN CAPE	CITY OF CAPE TOWN METRO	F	61-80yrs	69	2013	NEGATIVE	POSITIVE
KWAZULU-NATAL	ETHEKWINI METRO	F	18-25yrs	20	2013	NEGATIVE	No result
EASTERN CAPE	CHRIS HANI	F	18-25yrs	25	2014	NEGATIVE	No result
KWAZULU-NATAL	ETHEKWINI METRO	F	41-60yrs	47	2012	NEGATIVE	No result
KWAZULU-NATAL	ETHEKWINI METRO	F	41-60yrs	46	2011	NEGATIVE	POSITIVE
KWAZULU-NATAL	ETHEKWINI METRO	F	41-60yrs	47	2012	NEGATIVE	No result
KWAZULU-NATAL	ETHEKWINI METRO	F	41-60yrs	46	2011	NEGATIVE	POSITIVE
KWAZULU-NATAL	ETHEKWINI METRO	M	25-40yrs	30	2013	NEGATIVE	No result
KWAZULU-NATAL	ETHEKWINI METRO	F	61-80yrs	71	2012	NEGATIVE	No result
KWAZULU-NATAL	ETHEKWINI METRO	F	61-80yrs	61	2013	NEGATIVE	No result
KWAZULU-NATAL	ETHEKWINI METRO	F	61-80yrs	63	2015	NEGATIVE	No result
KWAZULU-NATAL	ETHEKWINI METRO	F	41-60yrs	60	2012	NEGATIVE	No result
KWAZULU-NATAL	ETHEKWINI METRO	F	25-40yrs	35	2012	No result	POSITIVE
WESTERN CAPE	CITY OF CAPE TOWN METRO	M	41-60yrs	47	2013	NEGATIVE	No result
KWAZULU-NATAL	ETHEKWINI METRO	M	41-60yrs	41	2013	NEGATIVE	No result
KWAZULU-NATAL	UMKHANYAKUDE	F	41-60yrs	42	2012	NEGATIVE	No result
WESTERN CAPE	CITY OF CAPE TOWN METRO	M	41-60yrs	54	2006	NEGATIVE	No result
WESTERN CAPE	CITY OF CAPE TOWN METRO	M	41-60yrs	50	2006	NEGATIVE	No result
NORTH WEST	BOJANALA PLATINUM	M	41-60yrs	58	2013	NEGATIVE	No result
WESTERN CAPE	CITY OF CAPE TOWN METRO	F	41-60yrs	52	2007	No result	POSITIVE
WESTERN CAPE	CITY OF CAPE TOWN METRO	F	41-60yrs	52	2007	NEGATIVE	No result
WESTERN CAPE	CITY OF CAPE TOWN METRO	F	41-60yrs	52	2008	NEGATIVE	No result
WESTERN CAPE	CITY OF CAPE TOWN METRO	F	41-60yrs	50	2005	NEGATIVE	No result
KWAZULU-NATAL	UMGUNGUNDLOVU	M	25-40yrs	34	2010	NEGATIVE	No result
KWAZULU-NATAL	ETHEKWINI METRO	M	25-40yrs	33	2012	NEGATIVE	No result
KWAZULU-NATAL	ETHEKWINI METRO	F	41-60yrs	60	2012	NEGATIVE	No result
WESTERN CAPE	OVERBERG	F	25-40yrs	37	2015	NEGATIVE	No result
EASTERN CAPE	NELSON MANDELA BAY METRO	F	41-60yrs	53	2014	NEGATIVE	No result
LIMPOPO	VHEMBE	F	41-60yrs	55	2013	NEGATIVE	No result
FREE STATE	LEJWELEPUTSWA	M	25-40yrs	39	2012	NEGATIVE	No result
FREE STATE	MANGAUNG METRO	M	61-80yrs	78	2012	NEGATIVE	No result
WESTERN CAPE	CAPE WINELANDS	F	41-60yrs	58	2013	NEGATIVE	No result
WESTERN CAPE	CAPE WINELANDS	F	41-60yrs	58	2013	NEGATIVE	POSITIVE
KWAZULU-NATAL	ETHEKWINI METRO	F	25-40yrs	33	2014	NEGATIVE	No result
EASTERN CAPE	NELSON MANDELA BAY METRO	M	25-40yrs	34	2013	NEGATIVE	No result
KWAZULU-NATAL	ETHEKWINI METRO	M	25-40yrs	40	2012	NEGATIVE	No result
WESTERN CAPE	CITY OF CAPE TOWN METRO	M	25-40yrs	32	2011	NEGATIVE	No result
EASTERN CAPE	AMATHOLE	F	41-60yrs	44	2013	NEGATIVE	No result
KWAZULU-NATAL	ETHEKWINI METRO	F		99999	2010	No result	POSITIVE
KWAZULU-NATAL	ETHEKWINI METRO	F	25-40yrs	29	2013	NEGATIVE	No result
KWAZULU-NATAL	ETHEKWINI METRO	M	41-60yrs	47	2015	NEGATIVE	No result
KWAZULU-NATAL	UTHUNGULU	M	6-12yrs	8	2013	NEGATIVE	No result
KWAZULU-NATAL	ZULULAND	F	25-40yrs	35	2012	NEGATIVE	No result
KWAZULU-NATAL	UGU	F	41-60yrs	58	2012	NEGATIVE	No result
EASTERN CAPE	NELSON MANDELA BAY METRO	F	41-60yrs	47	2013	NEGATIVE	No result
EASTERN CAPE	NELSON MANDELA BAY METRO	F	41-60yrs	49	2015	NEGATIVE	No result
KWAZULU-NATAL	ETHEKWINI METRO	F	18-25yrs	21	2011	No result	POSITIVE
KWAZULU-NATAL	ETHEKWINI METRO	M	41-60yrs	47	2011	NEGATIVE	No result
KWAZULU-NATAL	ETHEKWINI METRO	M	41-60yrs	41	2010	NEGATIVE	No result
WESTERN CAPE	CITY OF CAPE TOWN METRO	M	41-60yrs	60	2012	NEGATIVE	No result
KWAZULU-NATAL	ETHEKWINI METRO	F	18-25yrs	24	2010	NEGATIVE	No result
WESTERN CAPE	CITY OF CAPE TOWN METRO	M	61-80yrs	61	2014	NEGATIVE	No result
KWAZULU-NATAL	ETHEKWINI METRO	F	25-40yrs	38	2011	NEGATIVE	No result
KWAZULU-NATAL	ETHEKWINI METRO	F	25-40yrs	38	2011	NEGATIVE	POSITIVE
KWAZULU-NATAL	ETHEKWINI METRO	F	25-40yrs	28	2011	NEGATIVE	POSITIVE
WESTERN CAPE	CITY OF CAPE TOWN METRO	F	25-40yrs	36	2013	NEGATIVE	No result
WESTERN CAPE	CITY OF CAPE TOWN METRO	M	41-60yrs	57	2013	NEGATIVE	No result
GAUTENG	CITY OF JOHANNESBURG METRO	M	41-60yrs	49	2014	NEGATIVE	No result
KWAZULU-NATAL	ETHEKWINI METRO	F	25-40yrs	26	2014	NEGATIVE	No result
KWAZULU-NATAL	ETHEKWINI METRO	F	41-60yrs	54	2015	NEGATIVE	No result
EASTERN CAPE	NELSON MANDELA BAY METRO	M	41-60yrs	47	2015	NEGATIVE	No result
KWAZULU-NATAL	AMAJUBA	M	25-40yrs	32	2010	NEGATIVE	No result
KWAZULU-NATAL	UMGUNGUNDLOVU	M	25-40yrs	32	2010	No result	POSITIVE
EASTERN CAPE	NELSON MANDELA BAY METRO	F	25-40yrs	38	2013	NEGATIVE	No result
WESTERN CAPE	CITY OF CAPE TOWN METRO	F	41-60yrs	41	2010	NEGATIVE	No result
MPUMALANGA	GERT SIBANDE	M	25-40yrs	32	2014	NEGATIVE	No result
KWAZULU-NATAL	UGU	F	41-60yrs	43	2012	NEGATIVE	No result
KWAZULU-NATAL	UGU	F	41-60yrs	43	2012	NEGATIVE	No result
WESTERN CAPE	CITY OF CAPE TOWN METRO	F	25-40yrs	30	2014	NEGATIVE	POSITIVE
WESTERN CAPE	CITY OF CAPE TOWN METRO	F	41-60yrs	50	2008	NEGATIVE	No result
WESTERN CAPE	CITY OF CAPE TOWN METRO	F	25-40yrs	29	2007	NEGATIVE	No result
KWAZULU-NATAL	UMGUNGUNDLOVU	M	18-25yrs	25	2011	NEGATIVE	POSITIVE
KWAZULU-NATAL	UMGUNGUNDLOVU	M	18-25yrs	25	2012	NEGATIVE	POSITIVE
GAUTENG	SEDIBENG	M	41-60yrs	47	2009	NEGATIVE	No result
KWAZULU-NATAL	ETHEKWINI METRO	F	25-40yrs	34	2011	NEGATIVE	No result
KWAZULU-NATAL	ETHEKWINI METRO	F	25-40yrs	34	2011	NEGATIVE	No result
KWAZULU-NATAL	ETHEKWINI METRO	F	25-40yrs	33	2011	NEGATIVE	No result
KWAZULU-NATAL	UMGUNGUNDLOVU	M	18-25yrs	23	2012	NEGATIVE	No result
KWAZULU-NATAL	UMGUNGUNDLOVU	M	18-25yrs	23	2012	NEGATIVE	POSITIVE
KWAZULU-NATAL	ETHEKWINI METRO	M	18-25yrs	25	2013	NEGATIVE	No result
KWAZULU-NATAL	ETHEKWINI METRO	NR	41-60yrs	44	2012	NEGATIVE	No result
EASTERN CAPE	NELSON MANDELA BAY METRO	M	61-80yrs	65	2013	NEGATIVE	No result
EASTERN CAPE	NELSON MANDELA BAY METRO	F	61-80yrs	75	2014	NEGATIVE	No result
KWAZULU-NATAL	ETHEKWINI METRO	M	41-60yrs	45	2015	NEGATIVE	No result
WESTERN CAPE	CAPE WINELANDS	F	18-25yrs	23	2013	NEGATIVE	No result
KWAZULU-NATAL	UMKHANYAKUDE	M	25-40yrs	37	2012	NEGATIVE	No result
KWAZULU-NATAL	UGU	M	41-60yrs	55	2012	NEGATIVE	No result
KWAZULU-NATAL	ETHEKWINI METRO	F	25-40yrs	31	2011	NEGATIVE	No result
WESTERN CAPE	CITY OF CAPE TOWN METRO	F	25-40yrs	28	2012	NEGATIVE	No result
WESTERN CAPE	CITY OF CAPE TOWN METRO	F	25-40yrs	29	2008	NEGATIVE	No result
WESTERN CAPE	CITY OF CAPE TOWN METRO	F	25-40yrs	29	2008	NEGATIVE	POSITIVE
KWAZULU-NATAL	UGU	F	18-25yrs	18	2012	NEGATIVE	No result
KWAZULU-NATAL	UMGUNGUNDLOVU	NR	41-60yrs	60	2012	NEGATIVE	No result
WESTERN CAPE	CITY OF CAPE TOWN METRO	F	25-40yrs	31	2005	NEGATIVE	No result
KWAZULU-NATAL	ETHEKWINI METRO	M	41-60yrs	43	2015	NEGATIVE	No result
KWAZULU-NATAL	ETHEKWINI METRO	M	41-60yrs	43	2015	NEGATIVE	No result
KWAZULU-NATAL	ETHEKWINI METRO	M	41-60yrs	41	2013	NEGATIVE	No result
KWAZULU-NATAL	ETHEKWINI METRO	F	25-40yrs	37	2011	NEGATIVE	No result
KWAZULU-NATAL	ETHEKWINI METRO	M	41-60yrs	45	2013	NEGATIVE	No result
KWAZULU-NATAL	ETHEKWINI METRO	M	18-25yrs	20	2011	NEGATIVE	No result
KWAZULU-NATAL	ETHEKWINI METRO	F	25-40yrs	29	2012	NEGATIVE	No result
KWAZULU-NATAL	ETHEKWINI METRO	F	61-80yrs	64	2011	NEGATIVE	No result
KWAZULU-NATAL	ETHEKWINI METRO	F	61-80yrs	64	2012	NEGATIVE	No result
KWAZULU-NATAL	ETHEKWINI METRO	M	61-80yrs	61	2013	NEGATIVE	No result
KWAZULU-NATAL	ETHEKWINI METRO	F	18-25yrs	24	2013	NEGATIVE	No result
NORTH WEST	BOJANALA	F	41-60yrs	48	2011	NEGATIVE	No result
KWAZULU-NATAL	ETHEKWINI METRO	M	25-40yrs	33	2010	No result	POSITIVE
WESTERN CAPE	CITY OF CAPE TOWN METRO	M	25-40yrs	37	2010	POSITIVE	No result
WESTERN CAPE	CITY OF CAPE TOWN METRO	F	41-60yrs	58	2013	NEGATIVE	No result
KWAZULU-NATAL	ETHEKWINI METRO	M	25-40yrs	34	2013	NEGATIVE	No result
KWAZULU-NATAL	ETHEKWINI METRO	F	25-40yrs	27	2013	NEGATIVE	No result
KWAZULU-NATAL	ETHEKWINI METRO	F	25-40yrs	28	2014	NEGATIVE	No result
KWAZULU-NATAL	ETHEKWINI METRO	M	61-80yrs	77	2013	NEGATIVE	No result
KWAZULU-NATAL	UTHUNGULU	F	25-40yrs	26	2014	NEGATIVE	No result
KWAZULU-NATAL	UTHUNGULU	F	25-40yrs	28	2014	NEGATIVE	No result
KWAZULU-NATAL	UMKHANYAKUDE	M	25-40yrs	34	2011	NEGATIVE	POSITIVE
KWAZULU-NATAL	ETHEKWINI METRO	F	25-40yrs	39	2010	NEGATIVE	No result
EASTERN CAPE	NELSON MANDELA BAY METRO	F	25-40yrs	37	2014	NEGATIVE	No result
KWAZULU-NATAL	ETHEKWINI METRO	F	18-25yrs	19	2010	No result	POSITIVE
KWAZULU-NATAL	ETHEKWINI METRO	F	18-25yrs	20	2011	No result	POSITIVE
KWAZULU-NATAL	UMGUNGUNDLOVU	F	25-40yrs	28	2015	NEGATIVE	No result
GAUTENG	EKURHULENI METRO	M	25-40yrs	31	2007	NEGATIVE	No result
EASTERN CAPE	CHRIS HANI	F	18-25yrs	25	2015	NEGATIVE	No result
KWAZULU-NATAL	ETHEKWINI METRO	M	61-80yrs	75	2014	NEGATIVE	No result
WESTERN CAPE	WEST COAST	F	25-40yrs	35	2009	No result	POSITIVE
WESTERN CAPE	WEST COAST	F	25-40yrs	35	2009	NEGATIVE	No result
WESTERN CAPE	EDEN	F	41-60yrs	52	2015	NEGATIVE	No result
WESTERN CAPE	CITY OF CAPE TOWN METRO	F	25-40yrs	32	2006	NEGATIVE	No result
KWAZULU-NATAL	UTHUNGULU	M	25-40yrs	34	2015	NEGATIVE	No result
KWAZULU-NATAL	ETHEKWINI METRO	M	61-80yrs	64	2015	NEGATIVE	No result
KWAZULU-NATAL	ETHEKWINI METRO	M	41-60yrs	59	2011	No result	POSITIVE
WESTERN CAPE	CITY OF CAPE TOWN METRO	M	41-60yrs	42	2014	NEGATIVE	No result
KWAZULU-NATAL	UMKHANYAKUDE	M	25-40yrs	36	2015	NEGATIVE	No result
KWAZULU-NATAL	UMKHANYAKUDE	M	25-40yrs	32	2012	NEGATIVE	POSITIVE
KWAZULU-NATAL	ETHEKWINI METRO	M	41-60yrs	44	2013	NEGATIVE	No result
KWAZULU-NATAL	ETHEKWINI METRO	M	41-60yrs	42	2011	No result	POSITIVE
EASTERN CAPE	AMATHOLE	M	25-40yrs	33	2015	NEGATIVE	No result
KWAZULU-NATAL	ETHEKWINI METRO	F	25-40yrs	33	2011	NEGATIVE	POSITIVE
GAUTENG	EKURHULENI METRO	M	25-40yrs	40	2015	NEGATIVE	No result
GAUTENG	EKURHULENI METRO	M	25-40yrs	38	2013	NEGATIVE	No result
WESTERN CAPE	CENTRAL KAROO	M	25-40yrs	31	2014	NEGATIVE	POSITIVE
KWAZULU-NATAL	ETHEKWINI METRO	M	25-40yrs	38	2011	NEGATIVE	No result
KWAZULU-NATAL	ETHEKWINI METRO	F	41-60yrs	44	2013	NEGATIVE	No result
KWAZULU-NATAL	ETHEKWINI METRO	F	41-60yrs	43	2013	NEGATIVE	No result
KWAZULU-NATAL	ETHEKWINI METRO	F	25-40yrs	32	2013	NEGATIVE	No result
KWAZULU-NATAL	ETHEKWINI METRO	F	25-40yrs	29	2013	NEGATIVE	No result
KWAZULU-NATAL	ETHEKWINI METRO	F	25-40yrs	28	2013	NEGATIVE	No result
KWAZULU-NATAL	ETHEKWINI METRO	F	25-40yrs	26	2012	NEGATIVE	No result
KWAZULU-NATAL	AMAJUBA	F	25-40yrs	32	2010	NEGATIVE	No result
KWAZULU-NATAL	AMAJUBA	F	25-40yrs	34	2012	NEGATIVE	No result
KWAZULU-NATAL	ETHEKWINI METRO	M	41-60yrs	43	2012	NEGATIVE	No result
KWAZULU-NATAL	ETHEKWINI METRO	F	41-60yrs	46	2015	NEGATIVE	No result
WESTERN CAPE	CITY OF CAPE TOWN METRO	F	61-80yrs	70	2006	NEGATIVE	No result
KWAZULU-NATAL	UGU	F	41-60yrs	52	2012	NEGATIVE	No result
KWAZULU-NATAL	UMGUNGUNDLOVU	F	25-40yrs	36	2013	NEGATIVE	No result
KWAZULU-NATAL	AMAJUBA	F	41-60yrs	54	2014	NEGATIVE	No result
KWAZULU-NATAL	ETHEKWINI METRO	F	18-25yrs	22	2011	NEGATIVE	No result
EASTERN CAPE	JOE GQABI	F	41-60yrs	44	2014	NEGATIVE	No result
WESTERN CAPE	EDEN	M	41-60yrs	44	2009	NEGATIVE	No result
WESTERN CAPE	CITY OF CAPE TOWN METRO	F	25-40yrs	26	2012	NEGATIVE	No result
WESTERN CAPE	CITY OF CAPE TOWN METRO	F	25-40yrs	33	2006	NEGATIVE	No result
KWAZULU-NATAL	ETHEKWINI METRO	F	25-40yrs	26	2012	NEGATIVE	No result
KWAZULU-NATAL	ETHEKWINI METRO	F	25-40yrs	40	2013	NEGATIVE	No result
LIMPOPO	CAPRICORN	F	25-40yrs	26	2013	NEGATIVE	No result
WESTERN CAPE	CITY OF CAPE TOWN METRO	F	25-40yrs	38	2008	NEGATIVE	POSITIVE
WESTERN CAPE	CITY OF CAPE TOWN METRO	F	25-40yrs	37	2007	NEGATIVE	No result
KWAZULU-NATAL	ETHEKWINI METRO	M	41-60yrs	54	2013	NEGATIVE	No result
KWAZULU-NATAL	ETHEKWINI METRO	F	61-80yrs	73	2012	NEGATIVE	No result
KWAZULU-NATAL	ETHEKWINI METRO	F	25-40yrs	35	2010	NEGATIVE	No result
WESTERN CAPE	CITY OF CAPE TOWN METRO	F	41-60yrs	55	2013	NEGATIVE	No result
EASTERN CAPE	NELSON MANDELA BAY METRO	F	25-40yrs	31	2013	NEGATIVE	No result
KWAZULU-NATAL	UMKHANYAKUDE	M	41-60yrs	46	2015	NEGATIVE	No result
WESTERN CAPE	CITY OF CAPE TOWN METRO	F	41-60yrs	56	2010	NEGATIVE	No result
WESTERN CAPE	WEST COAST	F	61-80yrs	72	2014	NEGATIVE	No result
KWAZULU-NATAL	UTHUNGULU	F	41-60yrs	45	2011	NEGATIVE	No result
WESTERN CAPE	WEST COAST	M	41-60yrs	41	2014	NEGATIVE	No result
KWAZULU-NATAL	ETHEKWINI METRO	F	18-25yrs	24	2012	NEGATIVE	No result
KWAZULU-NATAL	ETHEKWINI METRO	F	25-40yrs	38	2015	NEGATIVE	No result
KWAZULU-NATAL	UGU	F	41-60yrs	49	2012	NEGATIVE	No result
EASTERN CAPE	NELSON MANDELA BAY METRO	F	41-60yrs	53	2015	NEGATIVE	No result
GAUTENG	EKURHULENI METRO	F	25-40yrs	32	2014	NEGATIVE	No result
KWAZULU-NATAL	ETHEKWINI METRO	M	18-25yrs	21	2012	NEGATIVE	No result
WESTERN CAPE	EDEN	F	61-80yrs	64	2014	No result	POSITIVE
WESTERN CAPE	CAPE WINELANDS	M	25-40yrs	38	2013	NEGATIVE	No result
WESTERN CAPE	CITY OF CAPE TOWN METRO	M	61-80yrs	63	2010	NEGATIVE	No result
KWAZULU-NATAL	UMKHANYAKUDE	M	18-25yrs	19	2014	NEGATIVE	No result
KWAZULU-NATAL	UTHUNGULU	F	18-25yrs	23	2011	NEGATIVE	POSITIVE
KWAZULU-NATAL	ETHEKWINI METRO	F	25-40yrs	37	2011	NEGATIVE	No result
KWAZULU-NATAL	ZULULAND	F	41-60yrs	41	2011	NEGATIVE	No result
KWAZULU-NATAL	ETHEKWINI METRO	M	41-60yrs	42	2015	NEGATIVE	No result
WESTERN CAPE	CITY OF CAPE TOWN METRO	F	61-80yrs	64	2015	No result	POSITIVE
EASTERN CAPE	CHRIS HANI	F	25-40yrs	34	2015	NEGATIVE	No result
EASTERN CAPE	NELSON MANDELA BAY METRO	F	41-60yrs	53	2013	NEGATIVE	No result
NORTH WEST	DR KENNETH KAUNDA	M	41-60yrs	41	2012	NEGATIVE	No result
WESTERN CAPE	CITY OF CAPE TOWN METRO	F	41-60yrs	54	2006	NEGATIVE	No result
MPUMALANGA	GERT SIBANDE	F	25-40yrs	37	2013	NEGATIVE	No result
KWAZULU-NATAL	ETHEKWINI METRO	F	13-17yrs	17	2011	NEGATIVE	No result
EASTERN CAPE	SARAH BAARTMAN	F	41-60yrs	46	2013	NEGATIVE	No result
KWAZULU-NATAL	ETHEKWINI METRO	F	25-40yrs	38	2014	NEGATIVE	No result
KWAZULU-NATAL	ETHEKWINI METRO	M	6-12yrs	9	2013	NEGATIVE	No result
KWAZULU-NATAL	UTHUNGULU	F	25-40yrs	28	2014	NEGATIVE	No result
EASTERN CAPE	CHRIS HANI	F	25-40yrs	26	2013	NEGATIVE	No result
WESTERN CAPE	CITY OF CAPE TOWN METRO	M	18-25yrs	24	2006	NEGATIVE	No result
KWAZULU-NATAL	UMKHANYAKUDE	M	41-60yrs	52	2014	NEGATIVE	No result
KWAZULU-NATAL	ETHEKWINI METRO	F	25-40yrs	32	2011	NEGATIVE	No result
KWAZULU-NATAL	ETHEKWINI METRO	F	25-40yrs	33	2013	NEGATIVE	No result
KWAZULU-NATAL	ETHEKWINI METRO	F	25-40yrs	32	2012	NEGATIVE	No result
KWAZULU-NATAL	ETHEKWINI METRO	F	25-40yrs	33	2013	NEGATIVE	No result
KWAZULU-NATAL	ILEMBE	M	18-25yrs	25	2011	NEGATIVE	No result
KWAZULU-NATAL	ETHEKWINI METRO	F	18-25yrs	24	2013	NEGATIVE	No result
KWAZULU-NATAL	ETHEKWINI METRO	F	41-60yrs	49	2014	NEGATIVE	No result
KWAZULU-NATAL	ETHEKWINI METRO	F	41-60yrs	49	2014	NEGATIVE	No result
KWAZULU-NATAL	ETHEKWINI METRO	M	25-40yrs	36	2011	NEGATIVE	No result
WESTERN CAPE	CITY OF CAPE TOWN METRO	F	25-40yrs	29	2012	NEGATIVE	No result
KWAZULU-NATAL	ETHEKWINI METRO	M	61-80yrs	64	2013	NEGATIVE	No result
WESTERN CAPE	EDEN	F	25-40yrs	38	2009	NEGATIVE	No result
NORTH WEST	DR KENNETH KAUNDA	M	41-60yrs	44	2013	NEGATIVE	No result
KWAZULU-NATAL	ETHEKWINI METRO	M	41-60yrs	54	2013	NEGATIVE	No result
WESTERN CAPE	CAPE WINELANDS	F	25-40yrs	27	2010	NEGATIVE	No result
LIMPOPO	CAPRICORN	F	41-60yrs	56	2015	NEGATIVE	No result
KWAZULU-NATAL	AMAJUBA	F	25-40yrs	33	2013	NEGATIVE	No result
KWAZULU-NATAL	UMGUNGUNDLOVU	F	25-40yrs	39	2015	NEGATIVE	No result
FREE STATE	MANGAUNG METRO	F	1-5yrs	1	2006	No result	NEGATIVE
FREE STATE	MANGAUNG METRO	F	1-5yrs	1	2006	NEGATIVE	No result
WESTERN CAPE	CAPE WINELANDS	F	41-60yrs	46	2015	NEGATIVE	No result
KWAZULU-NATAL	ETHEKWINI METRO	M	41-60yrs	48	2012	NEGATIVE	No result
KWAZULU-NATAL	ETHEKWINI METRO	M	41-60yrs	48	2012	NEGATIVE	No result
KWAZULU-NATAL	ETHEKWINI METRO	M	41-60yrs	48	2012	NEGATIVE	No result
KWAZULU-NATAL	ETHEKWINI METRO	F	41-60yrs	51	2012	NEGATIVE	No result
KWAZULU-NATAL	ETHEKWINI METRO	F	41-60yrs	52	2012	NEGATIVE	No result
EASTERN CAPE	JOE GQABI	M	41-60yrs	49	2014	NEGATIVE	No result
WESTERN CAPE	CITY OF CAPE TOWN METRO	F	41-60yrs	53	2009	NEGATIVE	No result
WESTERN CAPE	CITY OF CAPE TOWN METRO	F	18-25yrs	21	2013	NEGATIVE	POSITIVE
KWAZULU-NATAL	ETHEKWINI METRO	M	41-60yrs	53	2012	NEGATIVE	No result
KWAZULU-NATAL	UMGUNGUNDLOVU	F	41-60yrs	54	2012	NEGATIVE	No result
KWAZULU-NATAL	UTHUNGULU	F	41-60yrs	49	2013	NEGATIVE	No result
KWAZULU-NATAL	ETHEKWINI METRO	F	25-40yrs	33	2012	NEGATIVE	No result
EASTERN CAPE	CHRIS HANI	F	25-40yrs	26	2014	NEGATIVE	No result
FREE STATE	MANGAUNG METRO	M	61-80yrs	76	2011	NEGATIVE	No result
WESTERN CAPE	CITY OF CAPE TOWN METRO	M	41-60yrs	55	2007	NEGATIVE	No result
WESTERN CAPE	CITY OF CAPE TOWN METRO	M	41-60yrs	55	2007	NEGATIVE	No result
KWAZULU-NATAL	UGU	F	25-40yrs	29	2011	NEGATIVE	No result
WESTERN CAPE	CITY OF CAPE TOWN METRO	M	41-60yrs	43	2011	NEGATIVE	No result
KWAZULU-NATAL	ETHEKWINI METRO	F	25-40yrs	36	2013	NEGATIVE	No result
KWAZULU-NATAL	ETHEKWINI METRO	F	25-40yrs	38	2013	NEGATIVE	No result
KWAZULU-NATAL	ETHEKWINI METRO	F	41-60yrs	44	2013	NEGATIVE	No result
KWAZULU-NATAL	ETHEKWINI METRO	F	25-40yrs	27	2011	NEGATIVE	No result
KWAZULU-NATAL	UGU	M	25-40yrs	33	2013	NEGATIVE	No result
KWAZULU-NATAL	ETHEKWINI METRO	F	25-40yrs	37	2014	NEGATIVE	No result
KWAZULU-NATAL	ETHEKWINI METRO	F	25-40yrs	33	2012	No result	POSITIVE
KWAZULU-NATAL	ETHEKWINI METRO	M	18-25yrs	20	2014	NEGATIVE	No result
WESTERN CAPE	CITY OF CAPE TOWN METRO	M	41-60yrs	53	2009	NEGATIVE	No result
KWAZULU-NATAL	ETHEKWINI METRO	F	25-40yrs	32	2011	NEGATIVE	No result
WESTERN CAPE	CITY OF CAPE TOWN METRO	F	25-40yrs	40	2013	NEGATIVE	POSITIVE
WESTERN CAPE	WEST COAST	F	41-60yrs	48	2013	No result	POSITIVE
KWAZULU-NATAL	ETHEKWINI METRO	F	41-60yrs	55	2013	NEGATIVE	No result
WESTERN CAPE	CITY OF CAPE TOWN METRO	F	1-5yrs	2	2012	No result	NEGATIVE
KWAZULU-NATAL	ZULULAND	F	25-40yrs	39	2011	NEGATIVE	No result
KWAZULU-NATAL	UTHUKELA	M	25-40yrs	40	2013	NEGATIVE	No result
KWAZULU-NATAL	ETHEKWINI METRO	F	25-40yrs	39	2011	NEGATIVE	No result
KWAZULU-NATAL	ETHEKWINI METRO	F	25-40yrs	36	2014	NEGATIVE	No result
MPUMALANGA	GERT SIBANDE	F	25-40yrs	32	2013	NEGATIVE	No result
WESTERN CAPE	CITY OF CAPE TOWN METRO	F	41-60yrs	59	2006	NEGATIVE	No result
WESTERN CAPE	CITY OF CAPE TOWN METRO	M	41-60yrs	42	2008	NEGATIVE	No result
GAUTENG	WEST RAND	M	25-40yrs	32	2011	NEGATIVE	No result
GAUTENG	WEST RAND	M	25-40yrs	32	2011	NEGATIVE	No result
WESTERN CAPE	CITY OF CAPE TOWN METRO	M	41-60yrs	48	2010	NEGATIVE	No result
WESTERN CAPE	CITY OF CAPE TOWN METRO	M	41-60yrs	48	2009	NEGATIVE	No result
KWAZULU-NATAL	ETHEKWINI METRO	M	25-40yrs	40	2013	NEGATIVE	No result
KWAZULU-NATAL	ETHEKWINI METRO	M	25-40yrs	39	2012	NEGATIVE	No result
KWAZULU-NATAL	ETHEKWINI METRO	M	25-40yrs	38	2011	No result	POSITIVE
KWAZULU-NATAL	ETHEKWINI METRO	M	41-60yrs	41	2014	NEGATIVE	No result
KWAZULU-NATAL	ETHEKWINI METRO	M	25-40yrs	40	2012	NEGATIVE	No result
KWAZULU-NATAL	ETHEKWINI METRO	M	41-60yrs	42	2015	NEGATIVE	No result
KWAZULU-NATAL	ETHEKWINI METRO	M	25-40yrs	40	2013	NEGATIVE	No result
WESTERN CAPE	CITY OF CAPE TOWN METRO	F	41-60yrs	50	2009	NEGATIVE	No result
KWAZULU-NATAL	UGU	F	25-40yrs	39	2012	NEGATIVE	No result
KWAZULU-NATAL	ETHEKWINI METRO	F	61-80yrs	65	2015	NEGATIVE	No result
GAUTENG	SEDIBENG	F	25-40yrs	34	2007	NEGATIVE	No result
KWAZULU-NATAL	ETHEKWINI METRO	F	25-40yrs	29	2012	NEGATIVE	No result
KWAZULU-NATAL	ETHEKWINI METRO	F	25-40yrs	33	2013	NEGATIVE	No result
KWAZULU-NATAL	ETHEKWINI METRO	M	25-40yrs	26	2014	NEGATIVE	No result
KWAZULU-NATAL	ETHEKWINI METRO	M	25-40yrs	32	2013	NEGATIVE	No result
KWAZULU-NATAL	ETHEKWINI METRO	M	25-40yrs	30	2011	No result	POSITIVE
KWAZULU-NATAL	UMKHANYAKUDE	F	25-40yrs	33	2015	NEGATIVE	No result
WESTERN CAPE	CITY OF CAPE TOWN METRO	M	41-60yrs	45	2007	NEGATIVE	No result
KWAZULU-NATAL	ETHEKWINI METRO	F	18-25yrs	21	2012	NEGATIVE	No result
WESTERN CAPE	CITY OF CAPE TOWN METRO	M	25-40yrs	37	2013	No result	POSITIVE
WESTERN CAPE	CITY OF CAPE TOWN METRO	M	25-40yrs	37	2013	NEGATIVE	No result
KWAZULU-NATAL	ETHEKWINI METRO	F	18-25yrs	23	2012	NEGATIVE	No result
KWAZULU-NATAL	ETHEKWINI METRO	F	41-60yrs	54	2013	NEGATIVE	No result
KWAZULU-NATAL	ETHEKWINI METRO	F	41-60yrs	53	2012	NEGATIVE	No result
KWAZULU-NATAL	UGU	F	41-60yrs	42	2013	NEGATIVE	No result
KWAZULU-NATAL	ETHEKWINI METRO	M	41-60yrs	50	2012	NEGATIVE	No result
WESTERN CAPE	WEST COAST	M	25-40yrs	31	2012	No result	NEGATIVE
WESTERN CAPE	WEST COAST	M	25-40yrs	31	2012	NEGATIVE	No result
KWAZULU-NATAL	ETHEKWINI METRO	F	>80yrs		2012	NEGATIVE	No result
KWAZULU-NATAL	ZULULAND	M	25-40yrs	32	2015	NEGATIVE	No result
KWAZULU-NATAL	ZULULAND	M	25-40yrs	32	2014	NEGATIVE	No result
KWAZULU-NATAL	UMKHANYAKUDE	F	18-25yrs	25	2012	NEGATIVE	No result
WESTERN CAPE	CITY OF CAPE TOWN METRO	M	25-40yrs	30	2012	NEGATIVE	No result
KWAZULU-NATAL	ETHEKWINI METRO	F	25-40yrs	30	2011	NEGATIVE	No result
KWAZULU-NATAL	ETHEKWINI METRO	F	25-40yrs	31	2010	NEGATIVE	No result
WESTERN CAPE	WEST COAST	F	41-60yrs	56	2010	NEGATIVE	No result
EASTERN CAPE	NELSON MANDELA BAY METRO	F	25-40yrs	37	2013	NEGATIVE	No result
EASTERN CAPE	CHRIS HANI	F	41-60yrs	43	2014	NEGATIVE	No result
KWAZULU-NATAL	ETHEKWINI METRO	F	41-60yrs	57	2015	NEGATIVE	No result
WESTERN CAPE	CITY OF CAPE TOWN METRO	M	61-80yrs	62	2007	NEGATIVE	No result
GAUTENG	CITY OF TSHWANE METRO	F	25-40yrs	39	2013	NEGATIVE	No result
KWAZULU-NATAL	ETHEKWINI METRO	F	25-40yrs	32	2011	NEGATIVE	No result
KWAZULU-NATAL	ETHEKWINI METRO	F	25-40yrs	33	2013	NEGATIVE	No result
KWAZULU-NATAL	ETHEKWINI METRO	F	25-40yrs	33	2013	NEGATIVE	No result
KWAZULU-NATAL	ETHEKWINI METRO	F	25-40yrs	33	2013	NEGATIVE	No result
KWAZULU-NATAL	UMGUNGUNDLOVU	M	25-40yrs	37	2012	NEGATIVE	No result
KWAZULU-NATAL	ETHEKWINI METRO	F	41-60yrs	57	2015	NEGATIVE	No result
KWAZULU-NATAL	ETHEKWINI METRO	M	25-40yrs	31	2012	NEGATIVE	No result
KWAZULU-NATAL	UMZINYATHI	F	18-25yrs	25	2011	NEGATIVE	No result
KWAZULU-NATAL	UMGUNGUNDLOVU	F	25-40yrs	31	2011	NEGATIVE	POSITIVE
KWAZULU-NATAL	ETHEKWINI METRO	M	25-40yrs	39	2011	NEGATIVE	No result
KWAZULU-NATAL	ETHEKWINI METRO	M	41-60yrs	42	2013	NEGATIVE	No result
KWAZULU-NATAL	UMGUNGUNDLOVU	F	41-60yrs	44	2014	NEGATIVE	No result
KWAZULU-NATAL	UMGUNGUNDLOVU	F	41-60yrs	44	2014	NEGATIVE	No result
WESTERN CAPE	CITY OF CAPE TOWN METRO	F	25-40yrs	26	2009	NEGATIVE	No result
KWAZULU-NATAL	AMAJUBA	F	41-60yrs	51	2015	NEGATIVE	No result
WESTERN CAPE	CITY OF CAPE TOWN METRO	F	25-40yrs	33	2014	NEGATIVE	No result
EASTERN CAPE	SARAH BAARTMAN	F	25-40yrs	30	2013	NEGATIVE	No result
KWAZULU-NATAL	ETHEKWINI METRO	F	41-60yrs	48	2015	NEGATIVE	No result
EASTERN CAPE	CHRIS HANI	F	25-40yrs	30	2015	NEGATIVE	No result
KWAZULU-NATAL	ETHEKWINI METRO	M	25-40yrs	27	2014	NEGATIVE	No result
WESTERN CAPE	CITY OF CAPE TOWN METRO	M	61-80yrs	61	2009	NEGATIVE	POSITIVE
KWAZULU-NATAL	ETHEKWINI METRO	M	61-80yrs	71	2015	NEGATIVE	No result
KWAZULU-NATAL	ETHEKWINI METRO	M	41-60yrs	51	2013	NEGATIVE	No result
KWAZULU-NATAL	ETHEKWINI METRO	F	41-60yrs	60	2014	NEGATIVE	No result
KWAZULU-NATAL	ETHEKWINI METRO	F	25-40yrs	40	2011	NEGATIVE	No result
KWAZULU-NATAL	ETHEKWINI METRO	F	41-60yrs	41	2012	NEGATIVE	No result
KWAZULU-NATAL	ETHEKWINI METRO	F	25-40yrs	29	2015	NEGATIVE	No result
KWAZULU-NATAL	ETHEKWINI METRO	M	18-25yrs	24	2011	NEGATIVE	POSITIVE
KWAZULU-NATAL	UGU	F	25-40yrs	26	2012	NEGATIVE	No result
KWAZULU-NATAL	ILEMBE	M	6-12yrs	10	2013	NEGATIVE	No result
KWAZULU-NATAL	UGU	M	41-60yrs	47	2014	NEGATIVE	No result
KWAZULU-NATAL	ETHEKWINI METRO	F	25-40yrs	30	2010	NEGATIVE	No result
KWAZULU-NATAL	ETHEKWINI METRO	M	25-40yrs	30	2014	NEGATIVE	No result
EASTERN CAPE	NELSON MANDELA BAY METRO	M	61-80yrs	77	2014	NEGATIVE	No result
EASTERN CAPE	NELSON MANDELA BAY METRO	M	61-80yrs	76	2013	NEGATIVE	No result
EASTERN CAPE	SARAH BAARTMAN	F	41-60yrs	42	2014	NEGATIVE	No result
EASTERN CAPE	NELSON MANDELA BAY METRO	M	25-40yrs	40	2014	POSITIVE	No result
KWAZULU-NATAL	ETHEKWINI METRO	F	25-40yrs	32	2012	NEGATIVE	No result
WESTERN CAPE	CITY OF CAPE TOWN METRO	M	25-40yrs	31	2006	NEGATIVE	No result
EASTERN CAPE	O R TAMBO	F	25-40yrs	29	2015	NEGATIVE	No result
WESTERN CAPE	CITY OF CAPE TOWN METRO	M	41-60yrs	56	2005	NEGATIVE	No result
KWAZULU-NATAL	ETHEKWINI METRO	M	25-40yrs	33	2013	NEGATIVE	No result
WESTERN CAPE	CITY OF CAPE TOWN METRO	M	41-60yrs	43	2013	NEGATIVE	No result
WESTERN CAPE	CITY OF CAPE TOWN METRO	M	41-60yrs	43	2013	NEGATIVE	No result
WESTERN CAPE	CITY OF CAPE TOWN METRO	M	41-60yrs	43	2013	No result	POSITIVE
WESTERN CAPE	CITY OF CAPE TOWN METRO	M	41-60yrs	49	2009	NEGATIVE	No result
KWAZULU-NATAL	UGU	F	25-40yrs	34	2012	NEGATIVE	No result
KWAZULU-NATAL	ETHEKWINI METRO	M	25-40yrs	32	2014	NEGATIVE	No result
KWAZULU-NATAL	ETHEKWINI METRO	F	18-25yrs	21	2012	NEGATIVE	No result
EASTERN CAPE	NELSON MANDELA BAY METRO	F	25-40yrs	37	2013	NEGATIVE	No result
WESTERN CAPE	CITY OF CAPE TOWN METRO	M	41-60yrs	54	2010	NEGATIVE	No result
EASTERN CAPE	O R TAMBO	F	25-40yrs	26	2009	NEGATIVE	No result
KWAZULU-NATAL	ETHEKWINI METRO	F	41-60yrs	59	2014	NEGATIVE	No result
WESTERN CAPE	CITY OF CAPE TOWN METRO	F	41-60yrs	58	2006	NEGATIVE	No result
EASTERN CAPE	NELSON MANDELA BAY METRO	F	41-60yrs	41	2014	NEGATIVE	No result
KWAZULU-NATAL	ETHEKWINI METRO	F	25-40yrs	36	2013	NEGATIVE	No result
KWAZULU-NATAL	ETHEKWINI METRO	F	25-40yrs	36	2013	NEGATIVE	No result
KWAZULU-NATAL	ETHEKWINI METRO	F	18-25yrs	23	2011	NEGATIVE	No result
WESTERN CAPE	CITY OF CAPE TOWN METRO	F	18-25yrs	23	2011	NEGATIVE	No result
EASTERN CAPE	AMATHOLE	M	25-40yrs	31	2013	NEGATIVE	No result
KWAZULU-NATAL	ETHEKWINI METRO	M	41-60yrs	47	2011	NEGATIVE	No result
GAUTENG	EKURHULENI METRO	F	6-12yrs	10	2014	NEGATIVE	No result
EASTERN CAPE	NELSON MANDELA BAY METRO	F	41-60yrs	46	2014	NEGATIVE	No result
KWAZULU-NATAL	ETHEKWINI METRO	F	25-40yrs	37	2012	NEGATIVE	No result
KWAZULU-NATAL	ETHEKWINI METRO	F	25-40yrs	37	2012	NEGATIVE	No result
WESTERN CAPE	CITY OF CAPE TOWN METRO	F	41-60yrs	58	2009	NEGATIVE	POSITIVE
KWAZULU-NATAL	ETHEKWINI METRO	M	61-80yrs	62	2013	NEGATIVE	No result
WESTERN CAPE	CITY OF CAPE TOWN METRO	M	25-40yrs	37	2014	NEGATIVE	No result
WESTERN CAPE	CAPE WINELANDS	F	41-60yrs	46	2014	NEGATIVE	No result
KWAZULU-NATAL	ETHEKWINI METRO	F	25-40yrs	34	2014	NEGATIVE	No result
KWAZULU-NATAL	UGU	F	25-40yrs	34	2013	NEGATIVE	No result
WESTERN CAPE	CITY OF CAPE TOWN METRO	F	41-60yrs	41	2011	NEGATIVE	POSITIVE
WESTERN CAPE	CITY OF CAPE TOWN METRO	F	25-40yrs	28	2012	POSITIVE	No result
WESTERN CAPE	CITY OF CAPE TOWN METRO	M	25-40yrs	27	2015	NEGATIVE	No result
KWAZULU-NATAL	ETHEKWINI METRO	F	41-60yrs	44	2011	NEGATIVE	No result
WESTERN CAPE	CAPE WINELANDS	F	25-40yrs	33	2006	NEGATIVE	No result
WESTERN CAPE	CITY OF CAPE TOWN METRO	F	25-40yrs	39	2009	NEGATIVE	No result
KWAZULU-NATAL	ETHEKWINI METRO	F	61-80yrs	61	2011	NEGATIVE	No result
KWAZULU-NATAL	ETHEKWINI METRO	F	61-80yrs	70	2012	NEGATIVE	No result
EASTERN CAPE	NELSON MANDELA BAY METRO	F	41-60yrs	58	2014	NEGATIVE	No result
WESTERN CAPE	CITY OF CAPE TOWN METRO	M	41-60yrs	55	2008	NEGATIVE	No result
KWAZULU-NATAL	ETHEKWINI METRO	M	18-25yrs	23	2012	NEGATIVE	No result
KWAZULU-NATAL	ETHEKWINI METRO	F	18-25yrs	24	2013	NEGATIVE	No result
WESTERN CAPE	CITY OF CAPE TOWN METRO	M	25-40yrs	30	2010	NEGATIVE	No result
KWAZULU-NATAL	ETHEKWINI METRO	F	41-60yrs	42	2014	NEGATIVE	No result
WESTERN CAPE	CITY OF CAPE TOWN METRO	F	25-40yrs	26	2010	NEGATIVE	No result
KWAZULU-NATAL	ETHEKWINI METRO	F	41-60yrs	44	2013	NEGATIVE	No result
KWAZULU-NATAL	ETHEKWINI METRO	F	41-60yrs	41	2013	NEGATIVE	No result
KWAZULU-NATAL	ETHEKWINI METRO	NR	18-25yrs	21	2013	NEGATIVE	No result
KWAZULU-NATAL	ETHEKWINI METRO	M	41-60yrs	52	2014	NEGATIVE	No result
MPUMALANGA	GERT SIBANDE	F	25-40yrs	26	2014	NEGATIVE	No result
WESTERN CAPE	CITY OF CAPE TOWN METRO	M	41-60yrs	53	2010	NEGATIVE	POSITIVE
KWAZULU-NATAL	ETHEKWINI METRO	F	41-60yrs	57	2015	NEGATIVE	No result
KWAZULU-NATAL	UGU	F	25-40yrs	32	2011	NEGATIVE	No result
KWAZULU-NATAL	ETHEKWINI METRO	F	41-60yrs	41	2011	No result	POSITIVE
KWAZULU-NATAL	ETHEKWINI METRO	F	41-60yrs	44	2013	NEGATIVE	No result
KWAZULU-NATAL	ETHEKWINI METRO	F	25-40yrs	29	2015	NEGATIVE	No result
WESTERN CAPE	CITY OF CAPE TOWN METRO	F	41-60yrs	45	2011	NEGATIVE	No result
EASTERN CAPE	AMATHOLE	F	18-25yrs	25	2014	NEGATIVE	No result
WESTERN CAPE	OVERBERG	F	25-40yrs	33	2014	NEGATIVE	POSITIVE
KWAZULU-NATAL	ETHEKWINI METRO	M	41-60yrs	59	2011	No result	POSITIVE
LIMPOPO	WATERBERG	M	41-60yrs	47	2015	NEGATIVE	No result
KWAZULU-NATAL	ETHEKWINI METRO	M	25-40yrs	36	2013	NEGATIVE	No result
KWAZULU-NATAL	ETHEKWINI METRO	M	25-40yrs	37	2014	NEGATIVE	No result
KWAZULU-NATAL	ETHEKWINI METRO	M	25-40yrs	39	2015	NEGATIVE	No result
KWAZULU-NATAL	ETHEKWINI METRO	M	25-40yrs	37	2014	NEGATIVE	No result
EASTERN CAPE	CHRIS HANI	F	25-40yrs	32	2014	NEGATIVE	No result
KWAZULU-NATAL	ETHEKWINI METRO	M	25-40yrs	40	2014	NEGATIVE	No result
KWAZULU-NATAL	UMKHANYAKUDE	F	41-60yrs	47	2012	NEGATIVE	No result
WESTERN CAPE	CITY OF CAPE TOWN METRO	F	25-40yrs	31	2007	NEGATIVE	No result
KWAZULU-NATAL	ETHEKWINI METRO	F	61-80yrs	61	2012	NEGATIVE	No result
KWAZULU-NATAL	ZULULAND	M	41-60yrs	41	2011	NEGATIVE	No result
KWAZULU-NATAL	ETHEKWINI METRO	NR	25-40yrs	38	2014	NEGATIVE	No result
MPUMALANGA	GERT SIBANDE	F	25-40yrs	36	2014	NEGATIVE	No result
KWAZULU-NATAL	UMGUNGUNDLOVU	F	41-60yrs	59	2013	NEGATIVE	No result
LIMPOPO	VHEMBE	F	25-40yrs	36	2013	NEGATIVE	No result
KWAZULU-NATAL	ZULULAND	M	25-40yrs	28	2014	NEGATIVE	No result
KWAZULU-NATAL	ZULULAND	M	25-40yrs	26	2012	NEGATIVE	No result
KWAZULU-NATAL	ZULULAND	F	25-40yrs	35	2010	NEGATIVE	No result
KWAZULU-NATAL	ETHEKWINI METRO	F	18-25yrs	24	2013	NEGATIVE	No result
KWAZULU-NATAL	UTHUKELA	M	41-60yrs	43	2012	NEGATIVE	No result
KWAZULU-NATAL	ETHEKWINI METRO	M	41-60yrs	42	2011	No result	POSITIVE
KWAZULU-NATAL	ETHEKWINI METRO	F	25-40yrs	32	2011	NEGATIVE	No result
KWAZULU-NATAL	ZULULAND	F	25-40yrs	39	2011	NEGATIVE	No result
KWAZULU-NATAL	UMGUNGUNDLOVU	M	41-60yrs	55	2015	NEGATIVE	No result
KWAZULU-NATAL	UTHUKELA	M	41-60yrs	52	2013	NEGATIVE	No result
KWAZULU-NATAL	ETHEKWINI METRO	M	18-25yrs	22	2015	NEGATIVE	No result
KWAZULU-NATAL	ETHEKWINI METRO	M	25-40yrs	38	2010	No result	POSITIVE
KWAZULU-NATAL	ETHEKWINI METRO	M	41-60yrs	46	2010	No result	POSITIVE
WESTERN CAPE	CITY OF CAPE TOWN METRO	F	41-60yrs	51	2009	NEGATIVE	No result
WESTERN CAPE	CITY OF CAPE TOWN METRO	M	41-60yrs	60	2008	NEGATIVE	No result
WESTERN CAPE	CITY OF CAPE TOWN METRO	M	18-25yrs	24	2011	NEGATIVE	No result
KWAZULU-NATAL	UGU	F	18-25yrs	24	2015	NEGATIVE	No result
KWAZULU-NATAL	ETHEKWINI METRO	M	25-40yrs	36	2012	NEGATIVE	No result
KWAZULU-NATAL	ETHEKWINI METRO	F	25-40yrs	26	2013	NEGATIVE	No result
KWAZULU-NATAL	UMKHANYAKUDE	F	25-40yrs	38	2011	NEGATIVE	No result
KWAZULU-NATAL	ETHEKWINI METRO	F	25-40yrs	40	2011	NEGATIVE	No result
KWAZULU-NATAL	ETHEKWINI METRO	M	25-40yrs	37	2011	NEGATIVE	No result
KWAZULU-NATAL	ETHEKWINI METRO	F	25-40yrs	31	2011	NEGATIVE	No result
GAUTENG	CITY OF TSHWANE METRO	F	>80yrs		2014	NEGATIVE	No result
GAUTENG	CITY OF TSHWANE METRO	F	25-40yrs	30	2006	NEGATIVE	No result
WESTERN CAPE	CITY OF CAPE TOWN METRO	F	25-40yrs	35	2014	NEGATIVE	No result
KWAZULU-NATAL	UMGUNGUNDLOVU	M	1-5yrs	5	2013	NEGATIVE	No result
KWAZULU-NATAL	UMGUNGUNDLOVU	NR	1-5yrs	4	2012	NEGATIVE	No result
KWAZULU-NATAL	UMGUNGUNDLOVU	M	6-12yrs	6	2013	NEGATIVE	No result
WESTERN CAPE	CAPE WINELANDS	F	25-40yrs	32	2014	NEGATIVE	POSITIVE
EASTERN CAPE	CHRIS HANI	F	41-60yrs	43	2015	NEGATIVE	No result
WESTERN CAPE	CITY OF CAPE TOWN METRO	F	25-40yrs	32	2013	NEGATIVE	No result
WESTERN CAPE	CITY OF CAPE TOWN METRO	F	25-40yrs	31	2014	NEGATIVE	POSITIVE
WESTERN CAPE	CITY OF CAPE TOWN METRO	M	25-40yrs	35	2013	NEGATIVE	No result
EASTERN CAPE	CHRIS HANI	F	18-25yrs	25	2015	NEGATIVE	No result
WESTERN CAPE	CITY OF CAPE TOWN METRO	M	18-25yrs	20	2014	NEGATIVE	No result
KWAZULU-NATAL	ETHEKWINI METRO	F	25-40yrs	26	2012	NEGATIVE	No result
KWAZULU-NATAL	ETHEKWINI METRO	F	25-40yrs	27	2012	NEGATIVE	No result
KWAZULU-NATAL	ETHEKWINI METRO	F	25-40yrs	27	2012	NEGATIVE	No result
KWAZULU-NATAL	ETHEKWINI METRO	F	25-40yrs	27	2014	NEGATIVE	No result
LIMPOPO	MOPANI	F	25-40yrs	35	2014	NEGATIVE	No result
WESTERN CAPE	CITY OF CAPE TOWN METRO	F	25-40yrs	32	2008	NEGATIVE	No result
WESTERN CAPE	CITY OF CAPE TOWN METRO	M	18-25yrs	24	2011	NEGATIVE	POSITIVE
KWAZULU-NATAL	UGU	F	41-60yrs	44	2015	NEGATIVE	No result
KWAZULU-NATAL	UGU	F	41-60yrs	44	2015	NEGATIVE	No result
KWAZULU-NATAL	ETHEKWINI METRO	F	18-25yrs	22	2013	NEGATIVE	No result
WESTERN CAPE	CITY OF CAPE TOWN METRO	F	41-60yrs	49	2012	NEGATIVE	No result
KWAZULU-NATAL	ETHEKWINI METRO	F	41-60yrs	49	2011	NEGATIVE	No result
EASTERN CAPE	NELSON MANDELA BAY METRO	F	25-40yrs	34	2013	NEGATIVE	No result
KWAZULU-NATAL	ETHEKWINI METRO	M	25-40yrs	29	2012	NEGATIVE	No result
KWAZULU-NATAL	ETHEKWINI METRO	M	41-60yrs	48	2013	NEGATIVE	No result
KWAZULU-NATAL	ETHEKWINI METRO	M	41-60yrs	49	2014	NEGATIVE	No result
WESTERN CAPE	CITY OF CAPE TOWN METRO	M	41-60yrs	43	2013	NEGATIVE	No result
WESTERN CAPE	CITY OF CAPE TOWN METRO	M	61-80yrs	77	2010	NEGATIVE	POSITIVE
WESTERN CAPE	CITY OF CAPE TOWN METRO	M	25-40yrs	36	2015	NEGATIVE	No result
WESTERN CAPE	WEST COAST	F	18-25yrs	18	2007	NEGATIVE	No result
WESTERN CAPE	CITY OF CAPE TOWN METRO	F	18-25yrs	20	2010	NEGATIVE	No result
KWAZULU-NATAL	ETHEKWINI METRO	M	18-25yrs	24	2010	NEGATIVE	No result
EASTERN CAPE	NELSON MANDELA BAY METRO	M	25-40yrs	37	2013	NEGATIVE	No result
KWAZULU-NATAL	UMZINYATHI	F	61-80yrs	61	2012	NEGATIVE	No result
KWAZULU-NATAL	ETHEKWINI METRO	M	25-40yrs	30	2011	NEGATIVE	No result
KWAZULU-NATAL	ETHEKWINI METRO	F	25-40yrs	29	2013	NEGATIVE	No result
KWAZULU-NATAL	ETHEKWINI METRO	M	25-40yrs	29	2012	NEGATIVE	No result
KWAZULU-NATAL	ETHEKWINI METRO	M	41-60yrs	45	2015	NEGATIVE	No result
KWAZULU-NATAL	ETHEKWINI METRO	M	41-60yrs	42	2012	NEGATIVE	No result
KWAZULU-NATAL	ETHEKWINI METRO	M	41-60yrs	44	2014	NEGATIVE	No result
WESTERN CAPE	CITY OF CAPE TOWN METRO	F	41-60yrs	55	2006	NEGATIVE	No result
EASTERN CAPE	NELSON MANDELA BAY METRO	F	41-60yrs	43	2015	NEGATIVE	No result
KWAZULU-NATAL	UGU	M	25-40yrs	36	2015	NEGATIVE	No result
KWAZULU-NATAL	ETHEKWINI METRO	F	25-40yrs	29	2011	NEGATIVE	No result
KWAZULU-NATAL	ETHEKWINI METRO	M	25-40yrs	29	2013	NEGATIVE	No result
KWAZULU-NATAL	ILEMBE	F	41-60yrs	47	2014	NEGATIVE	No result
KWAZULU-NATAL	UMGUNGUNDLOVU	F	18-25yrs	22	2014	NEGATIVE	No result
WESTERN CAPE	CITY OF CAPE TOWN METRO	M	25-40yrs	39	2009	NEGATIVE	POSITIVE
EASTERN CAPE	NELSON MANDELA BAY METRO	F	25-40yrs	28	2015	NEGATIVE	No result
KWAZULU-NATAL	ETHEKWINI METRO	F	25-40yrs	30	2012	NEGATIVE	No result
WESTERN CAPE	OVERBERG	F	41-60yrs	42	2009	NEGATIVE	No result
KWAZULU-NATAL	ZULULAND	F	18-25yrs	20	2011	NEGATIVE	No result
KWAZULU-NATAL	ETHEKWINI METRO	M	41-60yrs	44	2015	NEGATIVE	No result
KWAZULU-NATAL	ETHEKWINI METRO	M	41-60yrs	41	2013	NEGATIVE	No result
KWAZULU-NATAL	ETHEKWINI METRO	M	41-60yrs	43	2015	NEGATIVE	No result
KWAZULU-NATAL	ETHEKWINI METRO	M	41-60yrs	42	2014	NEGATIVE	No result
KWAZULU-NATAL	ETHEKWINI METRO	M	41-60yrs	41	2013	NEGATIVE	No result
KWAZULU-NATAL	ETHEKWINI METRO	M	41-60yrs	42	2014	NEGATIVE	No result
LIMPOPO	VHEMBE	M	41-60yrs	48	2015	NEGATIVE	No result
NORTH WEST	NGAKA MODIRI MOLEMA	F	41-60yrs	57	2013	NEGATIVE	No result
WESTERN CAPE	CITY OF CAPE TOWN METRO	M	25-40yrs	33	2014	NEGATIVE	POSITIVE
WESTERN CAPE	CAPE WINELANDS	M	41-60yrs	48	2007	NEGATIVE	No result
KWAZULU-NATAL	ETHEKWINI METRO	NR	18-25yrs	25	2014	NEGATIVE	No result
KWAZULU-NATAL	ETHEKWINI METRO	F	25-40yrs	26	2014	NEGATIVE	No result
KWAZULU-NATAL	ETHEKWINI METRO	F	25-40yrs	29	2013	NEGATIVE	No result
WESTERN CAPE	CITY OF CAPE TOWN METRO	F	25-40yrs	28	2006	NEGATIVE	No result
KWAZULU-NATAL	ETHEKWINI METRO	M	41-60yrs	57	2011	NEGATIVE	No result
KWAZULU-NATAL	UMGUNGUNDLOVU	F	25-40yrs	30	2012	NEGATIVE	No result
KWAZULU-NATAL	ETHEKWINI METRO	F	18-25yrs	24	2010	NEGATIVE	No result
KWAZULU-NATAL	ETHEKWINI METRO	F	25-40yrs	31	2013	NEGATIVE	No result
KWAZULU-NATAL	ETHEKWINI METRO	F	25-40yrs	32	2014	NEGATIVE	No result
KWAZULU-NATAL	ILEMBE	F	25-40yrs	26	2012	NEGATIVE	No result
KWAZULU-NATAL	UMKHANYAKUDE	F	25-40yrs	27	2013	NEGATIVE	No result
WESTERN CAPE	CITY OF CAPE TOWN METRO	F	61-80yrs	77	2009	NEGATIVE	No result
WESTERN CAPE	CITY OF CAPE TOWN METRO	F	61-80yrs	77	2010	NEGATIVE	No result
KWAZULU-NATAL	ETHEKWINI METRO	NR	25-40yrs	35	2014	NEGATIVE	No result
KWAZULU-NATAL	ETHEKWINI METRO	M	25-40yrs	35	2014	NEGATIVE	No result
KWAZULU-NATAL	UGU	F	41-60yrs	42	2015	NEGATIVE	No result
KWAZULU-NATAL	ETHEKWINI METRO	F	25-40yrs	29	2010	NEGATIVE	No result
KWAZULU-NATAL	UMKHANYAKUDE	F	41-60yrs	49	2011	NEGATIVE	No result
WESTERN CAPE	WEST COAST	F	25-40yrs	26	2009	NEGATIVE	No result
KWAZULU-NATAL	ETHEKWINI METRO	M	25-40yrs	40	2015	NEGATIVE	No result
KWAZULU-NATAL	ETHEKWINI METRO	M	25-40yrs	39	2014	NEGATIVE	No result
KWAZULU-NATAL	ETHEKWINI METRO	M	25-40yrs	40	2015	NEGATIVE	No result
KWAZULU-NATAL	ZULULAND	F	41-60yrs	44	2015	NEGATIVE	No result
KWAZULU-NATAL	ETHEKWINI METRO	M	25-40yrs	33	2012	NEGATIVE	No result
WESTERN CAPE	WEST COAST	M	25-40yrs	38	2008	NEGATIVE	No result
WESTERN CAPE	WEST COAST	M	25-40yrs	38	2008	NEGATIVE	No result
GAUTENG	SEDIBENG	F	25-40yrs	33	2011	NEGATIVE	No result
WESTERN CAPE	CITY OF CAPE TOWN METRO	M	25-40yrs	33	2014	NEGATIVE	POSITIVE
WESTERN CAPE	CITY OF CAPE TOWN METRO	F	41-60yrs	59	2005	No result	POSITIVE
KWAZULU-NATAL	ETHEKWINI METRO	F	25-40yrs	34	2013	NEGATIVE	No result
EASTERN CAPE	NELSON MANDELA BAY METRO	F	41-60yrs	44	2015	NEGATIVE	No result
KWAZULU-NATAL	UMGUNGUNDLOVU	M	25-40yrs	29	2012	NEGATIVE	No result
KWAZULU-NATAL	ETHEKWINI METRO	M	25-40yrs	36	2011	NEGATIVE	No result
KWAZULU-NATAL	ETHEKWINI METRO	M	25-40yrs	31	2013	NEGATIVE	No result
WESTERN CAPE	CITY OF CAPE TOWN METRO	M	25-40yrs	29	2012	NEGATIVE	No result
KWAZULU-NATAL	ETHEKWINI METRO	F	25-40yrs	34	2014	NEGATIVE	No result
KWAZULU-NATAL	UMKHANYAKUDE	M	25-40yrs	37	2011	NEGATIVE	No result
KWAZULU-NATAL	UGU	F	41-60yrs	42	2012	NEGATIVE	No result
KWAZULU-NATAL	ETHEKWINI METRO	M	25-40yrs	26	2014	NEGATIVE	No result
KWAZULU-NATAL	UGU	F	18-25yrs	25	2015	NEGATIVE	No result
WESTERN CAPE	CITY OF CAPE TOWN METRO	F	41-60yrs	51	2013	NEGATIVE	No result
KWAZULU-NATAL	UMKHANYAKUDE	M	41-60yrs	52	2013	NEGATIVE	No result
KWAZULU-NATAL	ETHEKWINI METRO	M	25-40yrs	39	2014	NEGATIVE	No result
KWAZULU-NATAL	UMGUNGUNDLOVU	F	25-40yrs	31	2013	NEGATIVE	No result
KWAZULU-NATAL	UGU	F	25-40yrs	30	2015	NEGATIVE	No result
KWAZULU-NATAL	UMKHANYAKUDE	F	25-40yrs	26	2014	NEGATIVE	No result
EASTERN CAPE	AMATHOLE	M	41-60yrs	41	2014	NEGATIVE	No result
EASTERN CAPE	BUFFALO CITY METRO	F	25-40yrs	34	2013	NEGATIVE	No result
KWAZULU-NATAL	ETHEKWINI METRO	M	25-40yrs	28	2011	NEGATIVE	POSITIVE
KWAZULU-NATAL	ETHEKWINI METRO	F	25-40yrs	26	2013	NEGATIVE	No result
KWAZULU-NATAL	ETHEKWINI METRO	F	25-40yrs	26	2013	NEGATIVE	No result
EASTERN CAPE	NELSON MANDELA BAY METRO	F	25-40yrs	31	2013	NEGATIVE	No result
KWAZULU-NATAL	UGU	F	25-40yrs	30	2015	NEGATIVE	No result
KWAZULU-NATAL	ETHEKWINI METRO	F	25-40yrs	33	2013	NEGATIVE	No result
KWAZULU-NATAL	ETHEKWINI METRO	F	25-40yrs	33	2014	NEGATIVE	No result
KWAZULU-NATAL	ETHEKWINI METRO	F	25-40yrs	33	2013	NEGATIVE	No result
KWAZULU-NATAL	ETHEKWINI METRO	M	41-60yrs	58	2015	NEGATIVE	No result
KWAZULU-NATAL	ETHEKWINI METRO	M	41-60yrs	58	2015	NEGATIVE	No result
WESTERN CAPE	CITY OF CAPE TOWN METRO	F	18-25yrs	25	2012	NEGATIVE	No result
WESTERN CAPE	CITY OF CAPE TOWN METRO	F	25-40yrs	28	2014	NEGATIVE	No result
KWAZULU-NATAL	ETHEKWINI METRO	F	25-40yrs	30	2013	NEGATIVE	No result
WESTERN CAPE	CITY OF CAPE TOWN METRO	M	25-40yrs	37	2014	NEGATIVE	POSITIVE
KWAZULU-NATAL	UMKHANYAKUDE	F	25-40yrs	30	2011	NEGATIVE	No result
KWAZULU-NATAL	ETHEKWINI METRO	F	25-40yrs	38	2014	NEGATIVE	No result
WESTERN CAPE	CITY OF CAPE TOWN METRO	M	41-60yrs	47	2012	NEGATIVE	No result
KWAZULU-NATAL	UGU	M	25-40yrs	40	2015	NEGATIVE	No result
KWAZULU-NATAL	ETHEKWINI METRO	F	25-40yrs	35	2012	NEGATIVE	No result
KWAZULU-NATAL	ETHEKWINI METRO	NR	18-25yrs	24	2013	NEGATIVE	No result
KWAZULU-NATAL	ETHEKWINI METRO	F	18-25yrs	24	2013	NEGATIVE	No result
KWAZULU-NATAL	ETHEKWINI METRO	F	25-40yrs	31	2011	NEGATIVE	No result
KWAZULU-NATAL	ETHEKWINI METRO	F	61-80yrs	69	2015	NEGATIVE	No result
WESTERN CAPE	CAPE WINELANDS	F	41-60yrs	50	2013	NEGATIVE	POSITIVE
KWAZULU-NATAL	ETHEKWINI METRO	M	25-40yrs	29	2011	NEGATIVE	No result
EASTERN CAPE	NELSON MANDELA BAY METRO	M	25-40yrs	33	2014	NEGATIVE	No result
EASTERN CAPE	NELSON MANDELA BAY METRO	F	25-40yrs	29	2014	NEGATIVE	No result
KWAZULU-NATAL	ETHEKWINI METRO	F	41-60yrs	52	2012	NEGATIVE	No result
EASTERN CAPE	CHRIS HANI	F	25-40yrs	29	2012	NEGATIVE	No result
KWAZULU-NATAL	ETHEKWINI METRO	M	41-60yrs	43	2012	NEGATIVE	No result
WESTERN CAPE	CAPE WINELANDS	F	25-40yrs	40	2012	NEGATIVE	No result
GAUTENG	WEST RAND	F	25-40yrs	29	2009	NEGATIVE	No result
FREE STATE	MANGAUNG METRO	F	25-40yrs	31	2008	NEGATIVE	No result
FREE STATE	MANGAUNG METRO	F	25-40yrs	29	2006	NEGATIVE	No result
KWAZULU-NATAL	ETHEKWINI METRO	F	61-80yrs	68	2012	NEGATIVE	No result
KWAZULU-NATAL	ETHEKWINI METRO	F	25-40yrs	26	2014	NEGATIVE	No result
WESTERN CAPE	CITY OF CAPE TOWN METRO	M	25-40yrs	37	2005	NEGATIVE	No result
WESTERN CAPE	CITY OF CAPE TOWN METRO	M	41-60yrs	46	2014	NEGATIVE	No result
KWAZULU-NATAL	ETHEKWINI METRO	M	25-40yrs	40	2014	NEGATIVE	No result
KWAZULU-NATAL	ETHEKWINI METRO	M	25-40yrs	37	2011	NEGATIVE	No result
EASTERN CAPE	NELSON MANDELA BAY METRO	F	25-40yrs	39	2014	NEGATIVE	No result
WESTERN CAPE	WEST COAST	M	>80yrs	86	2014	NEGATIVE	POSITIVE
KWAZULU-NATAL	ETHEKWINI METRO	M	25-40yrs	32	2013	NEGATIVE	No result
KWAZULU-NATAL	ETHEKWINI METRO	M	25-40yrs	30	2011	NEGATIVE	No result
KWAZULU-NATAL	ETHEKWINI METRO	M	25-40yrs	31	2013	NEGATIVE	No result
KWAZULU-NATAL	UTHUNGULU	M	61-80yrs	62	2014	NEGATIVE	No result
KWAZULU-NATAL	ETHEKWINI METRO	M	41-60yrs	47	2011	NEGATIVE	No result
KWAZULU-NATAL	ETHEKWINI METRO	F	25-40yrs	30	2015	NEGATIVE	No result
KWAZULU-NATAL	ETHEKWINI METRO	F	25-40yrs	29	2014	NEGATIVE	No result
KWAZULU-NATAL	ETHEKWINI METRO	F	25-40yrs	27	2012	NEGATIVE	No result
KWAZULU-NATAL	ETHEKWINI METRO	F	25-40yrs	29	2013	NEGATIVE	No result
KWAZULU-NATAL	ETHEKWINI METRO	F	25-40yrs	27	2012	NEGATIVE	No result
WESTERN CAPE	CITY OF CAPE TOWN METRO	M	41-60yrs	47	2008	NEGATIVE	No result
KWAZULU-NATAL	UMGUNGUNDLOVU	F	41-60yrs	49	2012	NEGATIVE	No result
KWAZULU-NATAL	UGU	F	41-60yrs	47	2014	NEGATIVE	No result
WESTERN CAPE	CITY OF CAPE TOWN METRO	F	18-25yrs	21	2006	NEGATIVE	No result
WESTERN CAPE	CITY OF CAPE TOWN METRO	F	25-40yrs	31	2013	NEGATIVE	POSITIVE
KWAZULU-NATAL	ETHEKWINI METRO	F	18-25yrs	19	2011	No result	POSITIVE
WESTERN CAPE	CITY OF CAPE TOWN METRO	M	25-40yrs	35	2012	NEGATIVE	No result
WESTERN CAPE	CITY OF CAPE TOWN METRO	M	25-40yrs	35	2012	No result	POSITIVE
KWAZULU-NATAL	ETHEKWINI METRO	M	41-60yrs	48	2011	NEGATIVE	POSITIVE
KWAZULU-NATAL	UMKHANYAKUDE	NR	41-60yrs	43	2011	POSITIVE	No result
KWAZULU-NATAL	ETHEKWINI METRO	M	61-80yrs	72	2015	NEGATIVE	No result
WESTERN CAPE	CITY OF CAPE TOWN METRO	M	41-60yrs	60	2013	NEGATIVE	POSITIVE
EASTERN CAPE	NELSON MANDELA BAY METRO	F	25-40yrs	27	2014	NEGATIVE	No result
KWAZULU-NATAL	UMGUNGUNDLOVU	NR	25-40yrs	40	2012	NEGATIVE	No result
WESTERN CAPE	CITY OF CAPE TOWN METRO	M	41-60yrs	59	2015	NEGATIVE	No result
KWAZULU-NATAL	ETHEKWINI METRO	F	41-60yrs	48	2011	NEGATIVE	No result
KWAZULU-NATAL	ETHEKWINI METRO	M	25-40yrs	31	2013	NEGATIVE	No result
KWAZULU-NATAL	ETHEKWINI METRO	F	25-40yrs	30	2012	NEGATIVE	No result
KWAZULU-NATAL	ETHEKWINI METRO	F	25-40yrs	30	2013	NEGATIVE	No result
WESTERN CAPE	CITY OF CAPE TOWN METRO	F	25-40yrs	29	2009	NEGATIVE	No result
KWAZULU-NATAL	UGU	F	41-60yrs	48	2012	NEGATIVE	No result
KWAZULU-NATAL	UMGUNGUNDLOVU	F	18-25yrs	21	2010	NEGATIVE	No result
WESTERN CAPE	CITY OF CAPE TOWN METRO	F	41-60yrs	42	2011	NEGATIVE	No result
WESTERN CAPE	CITY OF CAPE TOWN METRO	M	25-40yrs	29	2014	NEGATIVE	POSITIVE
KWAZULU-NATAL	ETHEKWINI METRO	F	18-25yrs	20	2014	NEGATIVE	No result
WESTERN CAPE	CITY OF CAPE TOWN METRO	M	41-60yrs	56	2013	NEGATIVE	No result
WESTERN CAPE	CITY OF CAPE TOWN METRO	M	41-60yrs	56	2013	NEGATIVE	No result
EASTERN CAPE	CHRIS HANI	F	25-40yrs	33	2014	NEGATIVE	No result
GAUTENG	EKURHULENI METRO	F	25-40yrs	29	2011	NEGATIVE	No result
KWAZULU-NATAL	ETHEKWINI METRO	M	41-60yrs	51	2011	NEGATIVE	No result
KWAZULU-NATAL	ETHEKWINI METRO	F	41-60yrs	52	2011	NEGATIVE	No result
WESTERN CAPE	CITY OF CAPE TOWN METRO	M	41-60yrs	42	2012	NEGATIVE	No result
KWAZULU-NATAL	ETHEKWINI METRO	F	41-60yrs	52	2015	NEGATIVE	No result
KWAZULU-NATAL	ETHEKWINI METRO	F	25-40yrs	39	2015	NEGATIVE	No result
WESTERN CAPE	CITY OF CAPE TOWN METRO	F	25-40yrs	31	2010	No result	POSITIVE
WESTERN CAPE	CITY OF CAPE TOWN METRO	F	18-25yrs	23	2012	No result	POSITIVE
WESTERN CAPE	CITY OF CAPE TOWN METRO	F	18-25yrs	23	2012	NEGATIVE	No result
WESTERN CAPE	CITY OF CAPE TOWN METRO	F	41-60yrs	50	2014	NEGATIVE	POSITIVE
KWAZULU-NATAL	ETHEKWINI METRO	F	18-25yrs	24	2010	NEGATIVE	No result
KWAZULU-NATAL	UTHUKELA	F	25-40yrs	30	2011	NEGATIVE	POSITIVE
WESTERN CAPE	CITY OF CAPE TOWN METRO	F	25-40yrs	31	2015	NEGATIVE	POSITIVE
KWAZULU-NATAL	ETHEKWINI METRO	F	25-40yrs	35	2011	NEGATIVE	No result
KWAZULU-NATAL	ETHEKWINI METRO	F	25-40yrs	37	2015	NEGATIVE	No result
KWAZULU-NATAL	ETHEKWINI METRO	F	25-40yrs	37	2015	NEGATIVE	No result
MPUMALANGA	GERT SIBANDE	F	41-60yrs	49	2013	NEGATIVE	No result
MPUMALANGA	GERT SIBANDE	F	41-60yrs	49	2013	NEGATIVE	No result
MPUMALANGA	GERT SIBANDE	F	41-60yrs	50	2014	NEGATIVE	No result
NORTH WEST	DR KENNETH KAUNDA	M	25-40yrs	34	2013	NEGATIVE	No result
MPUMALANGA	GERT SIBANDE	F	25-40yrs	38	2012	NEGATIVE	No result
KWAZULU-NATAL	ETHEKWINI METRO	M	41-60yrs	50	2011	NEGATIVE	No result
WESTERN CAPE	CITY OF CAPE TOWN METRO	M	41-60yrs	49	2013	NEGATIVE	No result
WESTERN CAPE	CITY OF CAPE TOWN METRO	M	13-17yrs	15	2010	NEGATIVE	No result
KWAZULU-NATAL	ETHEKWINI METRO	F	41-60yrs	52	2014	NEGATIVE	No result
KWAZULU-NATAL	ETHEKWINI METRO	F	41-60yrs	52	2014	NEGATIVE	No result
FREE STATE	MANGAUNG METRO	M	25-40yrs	38	2012	NEGATIVE	No result
NORTHERN CAPE	FRANCES BAARD	M	25-40yrs	40	2014	NEGATIVE	No result
WESTERN CAPE	CITY OF CAPE TOWN METRO	F	41-60yrs	42	2013	NEGATIVE	No result
WESTERN CAPE	OVERBERG	M	41-60yrs	57	2014	NEGATIVE	No result
KWAZULU-NATAL	ETHEKWINI METRO	NR	41-60yrs	51	2012	NEGATIVE	No result
WESTERN CAPE	CITY OF CAPE TOWN METRO	M	61-80yrs	65	2015	NEGATIVE	No result
WESTERN CAPE	CITY OF CAPE TOWN METRO	M	41-60yrs	42	2008	NEGATIVE	No result
EASTERN CAPE	O R TAMBO	F	18-25yrs	25	2012	NEGATIVE	No result
WESTERN CAPE	CAPE WINELANDS	F	18-25yrs	22	2005	NEGATIVE	No result
KWAZULU-NATAL	ETHEKWINI METRO	F	25-40yrs	34	2012	NEGATIVE	No result
KWAZULU-NATAL	ETHEKWINI METRO	F	25-40yrs	35	2013	NEGATIVE	No result
WESTERN CAPE	CAPE WINELANDS	F	25-40yrs	38	2011	No result	POSITIVE
WESTERN CAPE	CAPE WINELANDS	F	25-40yrs	38	2011	NEGATIVE	No result
KWAZULU-NATAL	ETHEKWINI METRO	F	41-60yrs	42	2012	NEGATIVE	No result
NORTH WEST	BOJANALA PLATINUM	M	41-60yrs	59	2014	NEGATIVE	No result
WESTERN CAPE	CITY OF CAPE TOWN METRO	F	25-40yrs	39	2009	NEGATIVE	POSITIVE
WESTERN CAPE	CITY OF CAPE TOWN METRO	M	41-60yrs	41	2010	NEGATIVE	No result
WESTERN CAPE	CAPE WINELANDS	M	25-40yrs	39	2010	NEGATIVE	No result
WESTERN CAPE	CITY OF CAPE TOWN METRO	F	6-12yrs	7	2011	No result	POSITIVE
KWAZULU-NATAL	ETHEKWINI METRO	F	25-40yrs	36	2014	NEGATIVE	No result
WESTERN CAPE	WEST COAST	M	25-40yrs	36	2007	NEGATIVE	No result
MPUMALANGA	GERT SIBANDE	F	25-40yrs	34	2013	NEGATIVE	No result
WESTERN CAPE	CITY OF CAPE TOWN METRO	M	25-40yrs	31	2012	NEGATIVE	POSITIVE
KWAZULU-NATAL	UMGUNGUNDLOVU	F	18-25yrs	23	2010	NEGATIVE	No result
EASTERN CAPE	NELSON MANDELA BAY METRO	M	41-60yrs	52	2015	NEGATIVE	No result
GAUTENG	EKURHULENI METRO	M	25-40yrs	34	2011	NEGATIVE	No result
KWAZULU-NATAL	ETHEKWINI METRO	F	25-40yrs	26	2014	NEGATIVE	No result
KWAZULU-NATAL	ETHEKWINI METRO	F	25-40yrs	29	2012	NEGATIVE	No result
EASTERN CAPE	SARAH BAARTMAN	F	18-25yrs	23	2013	NEGATIVE	No result
WESTERN CAPE	CITY OF CAPE TOWN METRO	M	41-60yrs	48	2007	NEGATIVE	No result
WESTERN CAPE	CITY OF CAPE TOWN METRO	F	18-25yrs	23	2010	NEGATIVE	POSITIVE
KWAZULU-NATAL	ETHEKWINI METRO	F	25-40yrs	35	2011	NEGATIVE	No result
KWAZULU-NATAL	AMAJUBA	F	25-40yrs	27	2011	NEGATIVE	No result
WESTERN CAPE	WEST COAST	F	25-40yrs	27	2012	NEGATIVE	No result
KWAZULU-NATAL	ETHEKWINI METRO	M	41-60yrs	44	2012	NEGATIVE	No result
GAUTENG	WEST RAND	M	25-40yrs	36	2014	NEGATIVE	No result
WESTERN CAPE	WEST COAST	M	41-60yrs	49	2015	NEGATIVE	No result
KWAZULU-NATAL	UMKHANYAKUDE	M	25-40yrs	34	2011	NEGATIVE	No result
KWAZULU-NATAL	ETHEKWINI METRO	F	41-60yrs	48	2013	NEGATIVE	No result
KWAZULU-NATAL	UMGUNGUNDLOVU	F	25-40yrs	33	2014	NEGATIVE	No result
KWAZULU-NATAL	ETHEKWINI METRO	F	41-60yrs	54	2014	NEGATIVE	No result
KWAZULU-NATAL	ETHEKWINI METRO	F	41-60yrs	55	2014	NEGATIVE	No result
KWAZULU-NATAL	UGU	M	41-60yrs	48	2013	NEGATIVE	No result
KWAZULU-NATAL	ETHEKWINI METRO	F	41-60yrs	45	2013	NEGATIVE	No result
KWAZULU-NATAL	ETHEKWINI METRO	F	41-60yrs	46	2014	NEGATIVE	No result
KWAZULU-NATAL	ETHEKWINI METRO	F	41-60yrs	52	2013	NEGATIVE	No result
KWAZULU-NATAL	ETHEKWINI METRO	F	41-60yrs	47	2012	NEGATIVE	No result
WESTERN CAPE	CENTRAL KAROO	F	25-40yrs	39	2010	NEGATIVE	No result
WESTERN CAPE	CENTRAL KAROO	F	25-40yrs	39	2010	NEGATIVE	No result
KWAZULU-NATAL	ETHEKWINI METRO	F	25-40yrs	28	2012	NEGATIVE	No result
KWAZULU-NATAL	UGU	F	25-40yrs	39	2011	NEGATIVE	No result
FREE STATE	MANGAUNG METRO	F	25-40yrs	31	2006	NEGATIVE	No result
KWAZULU-NATAL	ETHEKWINI METRO	F	41-60yrs	45	2011	NEGATIVE	No result
KWAZULU-NATAL	ETHEKWINI METRO	F	41-60yrs	45	2012	NEGATIVE	No result
WESTERN CAPE	CITY OF CAPE TOWN METRO	M	41-60yrs	56	2007	NEGATIVE	No result
KWAZULU-NATAL	ETHEKWINI METRO	F	41-60yrs	60	2015	NEGATIVE	No result
KWAZULU-NATAL	ETHEKWINI METRO	M	25-40yrs	28	2012	NEGATIVE	No result
WESTERN CAPE	CITY OF CAPE TOWN METRO	F	25-40yrs	34	2011	No result	POSITIVE
KWAZULU-NATAL	ETHEKWINI METRO	F	25-40yrs	31	2014	NEGATIVE	No result
KWAZULU-NATAL	UMKHANYAKUDE	F	41-60yrs	44	2013	NEGATIVE	No result
KWAZULU-NATAL	UTHUKELA	M	41-60yrs	47	2013	NEGATIVE	No result
WESTERN CAPE	WEST COAST	F	41-60yrs	47	2011	NEGATIVE	No result
KWAZULU-NATAL	UMKHANYAKUDE	F	41-60yrs	57	2013	NEGATIVE	No result
KWAZULU-NATAL	ETHEKWINI METRO	M	25-40yrs	29	2012	NEGATIVE	No result
KWAZULU-NATAL	ETHEKWINI METRO	F	18-25yrs	19	2013	NEGATIVE	No result
KWAZULU-NATAL	ETHEKWINI METRO	F	25-40yrs	34	2010	NEGATIVE	No result
KWAZULU-NATAL	ETHEKWINI METRO	F	25-40yrs	38	2014	NEGATIVE	No result
KWAZULU-NATAL	ETHEKWINI METRO	F	25-40yrs	35	2011	NEGATIVE	No result
KWAZULU-NATAL	ETHEKWINI METRO	F	41-60yrs	59	2011	NEGATIVE	No result
EASTERN CAPE	SARAH BAARTMAN	M	25-40yrs	32	2014	NEGATIVE	No result
KWAZULU-NATAL	ETHEKWINI METRO	F	25-40yrs	36	2012	NEGATIVE	No result
KWAZULU-NATAL	UGU	F	41-60yrs	58	2014	NEGATIVE	No result
WESTERN CAPE	CITY OF CAPE TOWN METRO	M	25-40yrs	31	2012	NEGATIVE	No result
WESTERN CAPE	CITY OF CAPE TOWN METRO	M	25-40yrs	31	2012	NEGATIVE	No result
KWAZULU-NATAL	ETHEKWINI METRO	F	25-40yrs	33	2014	NEGATIVE	No result
KWAZULU-NATAL	ETHEKWINI METRO	F	25-40yrs	37	2012	NEGATIVE	No result
KWAZULU-NATAL	ETHEKWINI METRO	F	25-40yrs	37	2013	NEGATIVE	No result
KWAZULU-NATAL	ETHEKWINI METRO	M	18-25yrs	25	2011	NEGATIVE	No result
KWAZULU-NATAL	UGU	F	25-40yrs	27	2012	NEGATIVE	No result
KWAZULU-NATAL	ETHEKWINI METRO	F	41-60yrs	57	2014	NEGATIVE	No result
KWAZULU-NATAL	ETHEKWINI METRO	M	25-40yrs	32	2013	NEGATIVE	No result
KWAZULU-NATAL	ETHEKWINI METRO	F	25-40yrs	28	2011	No result	POSITIVE
KWAZULU-NATAL	ETHEKWINI METRO	F	25-40yrs	31	2012	NEGATIVE	No result
KWAZULU-NATAL	ETHEKWINI METRO	F	41-60yrs	48	2014	NEGATIVE	No result
GAUTENG	CITY OF TSHWANE METRO	F	25-40yrs	38	2015	NEGATIVE	No result
LIMPOPO	VHEMBE	M	41-60yrs	54	2012	NEGATIVE	No result
LIMPOPO	MOPANI	M	41-60yrs	44	2013	NEGATIVE	No result
LIMPOPO	MOPANI	M	41-60yrs	46	2015	NEGATIVE	No result
EASTERN CAPE	CHRIS HANI	F	25-40yrs	35	2015	NEGATIVE	No result
WESTERN CAPE	CAPE WINELANDS	M	41-60yrs	49	2009	NEGATIVE	No result
KWAZULU-NATAL	ETHEKWINI METRO	F	41-60yrs	50	2011	NEGATIVE	No result
KWAZULU-NATAL	ETHEKWINI METRO	M	25-40yrs	27	2010	NEGATIVE	No result
KWAZULU-NATAL	ETHEKWINI METRO	F	25-40yrs	27	2012	NEGATIVE	No result
KWAZULU-NATAL	ETHEKWINI METRO	F	25-40yrs	27	2012	NEGATIVE	No result
WESTERN CAPE	CITY OF CAPE TOWN METRO	M	41-60yrs	49	2013	NEGATIVE	No result
GAUTENG	SEDIBENG	F	25-40yrs	37	2008	NEGATIVE	No result
WESTERN CAPE	CITY OF CAPE TOWN METRO	F	25-40yrs	34	2006	NEGATIVE	No result
KWAZULU-NATAL	ETHEKWINI METRO	M	41-60yrs	42	2012	NEGATIVE	No result
KWAZULU-NATAL	UMGUNGUNDLOVU	F	25-40yrs	32	2015	NEGATIVE	No result
WESTERN CAPE	CITY OF CAPE TOWN METRO	F	41-60yrs	60	2012	NEGATIVE	No result
KWAZULU-NATAL	ETHEKWINI METRO	F	25-40yrs	26	2015	NEGATIVE	No result
KWAZULU-NATAL	ETHEKWINI METRO	F	25-40yrs	26	2015	NEGATIVE	No result
KWAZULU-NATAL	ETHEKWINI METRO	F	18-25yrs	25	2014	NEGATIVE	No result
KWAZULU-NATAL	UMZINYATHI	F	25-40yrs	34	2010	NEGATIVE	POSITIVE
GAUTENG	SEDIBENG	F	25-40yrs	35	2011	NEGATIVE	No result
KWAZULU-NATAL	ETHEKWINI METRO	F	25-40yrs	39	2013	NEGATIVE	No result
WESTERN CAPE	CITY OF CAPE TOWN METRO	F	18-25yrs	25	2010	NEGATIVE	No result
KWAZULU-NATAL	ETHEKWINI METRO	M	25-40yrs	34	2012	NEGATIVE	No result
KWAZULU-NATAL	ETHEKWINI METRO	M	41-60yrs	43	2011	NEGATIVE	No result
KWAZULU-NATAL	ETHEKWINI METRO	M	41-60yrs	43	2011	No result	POSITIVE
WESTERN CAPE	CITY OF CAPE TOWN METRO	M	41-60yrs	48	2011	NEGATIVE	No result
KWAZULU-NATAL	ETHEKWINI METRO	F	41-60yrs	43	2012	NEGATIVE	No result
WESTERN CAPE	CITY OF CAPE TOWN METRO	M	18-25yrs	23	2009	POSITIVE	No result
GAUTENG	EKURHULENI METRO	M	25-40yrs	39	2012	NEGATIVE	No result
KWAZULU-NATAL	ETHEKWINI METRO	F	25-40yrs	31	2013	NEGATIVE	No result
KWAZULU-NATAL	UMGUNGUNDLOVU	F	18-25yrs	25	2011	NEGATIVE	POSITIVE
EASTERN CAPE	O R TAMBO	M	25-40yrs	36	2011	NEGATIVE	No result
KWAZULU-NATAL	ILEMBE	M	25-40yrs	26	2012	NEGATIVE	No result
WESTERN CAPE	CITY OF CAPE TOWN METRO	F	41-60yrs	44	2005	NEGATIVE	No result
EASTERN CAPE	NELSON MANDELA BAY METRO	F	41-60yrs	41	2015	NEGATIVE	No result
KWAZULU-NATAL	UGU	F	25-40yrs	40	2015	NEGATIVE	No result
WESTERN CAPE	CITY OF CAPE TOWN METRO	F	25-40yrs	35	2011	POSITIVE	No result
WESTERN CAPE	CAPE WINELANDS	F	>80yrs		2011	NEGATIVE	No result
KWAZULU-NATAL	ETHEKWINI METRO	F	25-40yrs	32	2014	NEGATIVE	No result
KWAZULU-NATAL	UMKHANYAKUDE	F	25-40yrs	36	2012	NEGATIVE	No result
LIMPOPO	CAPRICORN	F	41-60yrs	49	2013	NEGATIVE	No result
KWAZULU-NATAL	UMKHANYAKUDE	M	25-40yrs	35	2011	NEGATIVE	No result
WESTERN CAPE	WEST COAST	F	18-25yrs	25	2009	POSITIVE	No result
WESTERN CAPE	CITY OF CAPE TOWN METRO	F	41-60yrs	47	2014	NEGATIVE	No result
WESTERN CAPE	CITY OF CAPE TOWN METRO	F	41-60yrs	43	2010	NEGATIVE	No result
KWAZULU-NATAL	ETHEKWINI METRO	M	61-80yrs	76	2014	NEGATIVE	No result
KWAZULU-NATAL	ETHEKWINI METRO	F	18-25yrs	23	2011	NEGATIVE	No result
MPUMALANGA	GERT SIBANDE	F	25-40yrs	34	2013	NEGATIVE	No result
EASTERN CAPE	NELSON MANDELA BAY METRO	M	41-60yrs	43	2014	NEGATIVE	No result
KWAZULU-NATAL	ETHEKWINI METRO	F	25-40yrs	34	2012	NEGATIVE	POSITIVE
EASTERN CAPE	AMATHOLE	M	41-60yrs	57	2015	NEGATIVE	No result
EASTERN CAPE	CHRIS HANI	M	18-25yrs	22	2013	NEGATIVE	No result
LIMPOPO	VHEMBE	M	25-40yrs	39	2014	NEGATIVE	No result
FREE STATE	MANGAUNG METRO	F	61-80yrs	62	2008	NEGATIVE	No result
KWAZULU-NATAL	ETHEKWINI METRO	M	25-40yrs	30	2013	NEGATIVE	No result
WESTERN CAPE	CITY OF CAPE TOWN METRO	F	25-40yrs	37	2006	NEGATIVE	No result
KWAZULU-NATAL	ETHEKWINI METRO	M	25-40yrs	37	2011	NEGATIVE	No result
WESTERN CAPE	WEST COAST	F	25-40yrs	38	2010	NEGATIVE	No result
WESTERN CAPE	CITY OF CAPE TOWN METRO	F	41-60yrs	58	2014	NEGATIVE	No result
KWAZULU-NATAL	ETHEKWINI METRO	F	18-25yrs	22	2010	NEGATIVE	No result
WESTERN CAPE	CITY OF CAPE TOWN METRO	M	25-40yrs	37	2013	NEGATIVE	No result
KWAZULU-NATAL	UMKHANYAKUDE	F	25-40yrs	36	2012	NEGATIVE	No result
KWAZULU-NATAL	HARRY GWALA	M	41-60yrs	47	2011	NEGATIVE	POSITIVE
KWAZULU-NATAL	ZULULAND	M	25-40yrs	30	2011	NEGATIVE	No result
KWAZULU-NATAL	ETHEKWINI METRO	M	25-40yrs	29	2011	NEGATIVE	No result
WESTERN CAPE	CITY OF CAPE TOWN METRO	F	25-40yrs	28	2009	NEGATIVE	No result
WESTERN CAPE	CITY OF CAPE TOWN METRO	F	25-40yrs	35	2014	NEGATIVE	No result
KWAZULU-NATAL	ETHEKWINI METRO	F	25-40yrs	32	2012	NEGATIVE	No result
EASTERN CAPE	AMATHOLE	F	25-40yrs	40	2013	NEGATIVE	No result
WESTERN CAPE	CITY OF CAPE TOWN METRO	F	18-25yrs	24	2005	NEGATIVE	No result
WESTERN CAPE	CITY OF CAPE TOWN METRO	F	25-40yrs	26	2010	NEGATIVE	No result
KWAZULU-NATAL	ETHEKWINI METRO	M	25-40yrs	34	2011	No result	POSITIVE
EASTERN CAPE	NELSON MANDELA BAY METRO	F	25-40yrs	36	2013	NEGATIVE	No result
KWAZULU-NATAL	ETHEKWINI METRO	F	25-40yrs	27	2013	NEGATIVE	No result
EASTERN CAPE	O R TAMBO	M	41-60yrs	45	2015	NEGATIVE	No result
KWAZULU-NATAL	ETHEKWINI METRO	F	25-40yrs	27	2012	NEGATIVE	No result
WESTERN CAPE	CITY OF CAPE TOWN METRO	F	61-80yrs	62	2009	NEGATIVE	No result
GAUTENG	CITY OF JOHANNESBURG METRO	M	25-40yrs	40	2008	NEGATIVE	No result
KWAZULU-NATAL	ETHEKWINI METRO	F	25-40yrs	28	2015	NEGATIVE	No result
WESTERN CAPE	CITY OF CAPE TOWN METRO	M	41-60yrs	41	2015	NEGATIVE	No result
EASTERN CAPE	AMATHOLE	M	25-40yrs	32	2014	NEGATIVE	No result
WESTERN CAPE	OVERBERG	M	25-40yrs	39	2007	NEGATIVE	No result
KWAZULU-NATAL	ETHEKWINI METRO	M	41-60yrs	42	2013	NEGATIVE	No result
KWAZULU-NATAL	ETHEKWINI METRO	F	41-60yrs	52	2014	NEGATIVE	No result
KWAZULU-NATAL	ETHEKWINI METRO	F	25-40yrs	32	2012	NEGATIVE	No result
KWAZULU-NATAL	UTHUNGULU	F	<1yr	0	2011	No result	NEGATIVE
KWAZULU-NATAL	ETHEKWINI METRO	F	25-40yrs	35	2011	NEGATIVE	No result
KWAZULU-NATAL	ETHEKWINI METRO	F	25-40yrs	39	2012	NEGATIVE	No result
EASTERN CAPE	NELSON MANDELA BAY METRO	F	25-40yrs	35	2013	NEGATIVE	No result
KWAZULU-NATAL	ETHEKWINI METRO	F	25-40yrs	29	2014	NEGATIVE	No result
KWAZULU-NATAL	UMGUNGUNDLOVU	F	18-25yrs	23	2011	NEGATIVE	POSITIVE
WESTERN CAPE	CITY OF CAPE TOWN METRO	M	41-60yrs	60	2006	NEGATIVE	No result
KWAZULU-NATAL	ETHEKWINI METRO	F	25-40yrs	35	2011	NEGATIVE	No result
KWAZULU-NATAL	ETHEKWINI METRO	M	41-60yrs	47	2011	NEGATIVE	No result
WESTERN CAPE	CITY OF CAPE TOWN METRO	F	18-25yrs	25	2011	NEGATIVE	No result
WESTERN CAPE	CENTRAL KAROO	M	41-60yrs	59	2014	NEGATIVE	No result
KWAZULU-NATAL	ETHEKWINI METRO	F	61-80yrs	68	2013	NEGATIVE	No result
KWAZULU-NATAL	ETHEKWINI METRO	F	61-80yrs	66	2012	NEGATIVE	POSITIVE
KWAZULU-NATAL	ETHEKWINI METRO	M	18-25yrs	19	2013	NEGATIVE	No result
KWAZULU-NATAL	ETHEKWINI METRO	F	25-40yrs	32	2012	NEGATIVE	No result
KWAZULU-NATAL	ETHEKWINI METRO	F	25-40yrs	31	2010	NEGATIVE	No result
KWAZULU-NATAL	ETHEKWINI METRO	F	25-40yrs	33	2013	NEGATIVE	No result
WESTERN CAPE	WEST COAST	F	61-80yrs	77	2015	NEGATIVE	No result
WESTERN CAPE	WEST COAST	F	61-80yrs	77	2015	No result	POSITIVE
WESTERN CAPE	WEST COAST	F	61-80yrs	71	2009	NEGATIVE	No result
EASTERN CAPE	NELSON MANDELA BAY METRO	F	25-40yrs	38	2015	NEGATIVE	No result
KWAZULU-NATAL	ETHEKWINI METRO	M	25-40yrs	36	2013	NEGATIVE	No result
WESTERN CAPE	CITY OF CAPE TOWN METRO	M	25-40yrs	40	2012	NEGATIVE	No result
KWAZULU-NATAL	ETHEKWINI METRO	F	25-40yrs	39	2011	NEGATIVE	No result
KWAZULU-NATAL	ETHEKWINI METRO	F	25-40yrs	39	2011	NEGATIVE	No result
KWAZULU-NATAL	ETHEKWINI METRO	M	61-80yrs	68	2015	NEGATIVE	No result
WESTERN CAPE	CITY OF CAPE TOWN METRO	F	25-40yrs	38	2009	NEGATIVE	POSITIVE
KWAZULU-NATAL	ETHEKWINI METRO	F	41-60yrs	51	2011	NEGATIVE	No result
KWAZULU-NATAL	UMGUNGUNDLOVU	F	25-40yrs	34	2010	No result	POSITIVE
KWAZULU-NATAL	UMGUNGUNDLOVU	F	25-40yrs	36	2012	NEGATIVE	No result
KWAZULU-NATAL	ETHEKWINI METRO	F	25-40yrs	30	2013	NEGATIVE	No result
KWAZULU-NATAL	ETHEKWINI METRO	F	41-60yrs	43	2010	NEGATIVE	No result
EASTERN CAPE	CHRIS HANI	F	25-40yrs	28	2015	NEGATIVE	No result
KWAZULU-NATAL	ETHEKWINI METRO	F	61-80yrs	76	2012	NEGATIVE	No result
EASTERN CAPE	NELSON MANDELA BAY METRO	M	41-60yrs	45	2015	NEGATIVE	No result
WESTERN CAPE	CITY OF CAPE TOWN METRO	F	25-40yrs	27	2008	NEGATIVE	No result
KWAZULU-NATAL	ETHEKWINI METRO	M	41-60yrs	48	2013	NEGATIVE	No result
WESTERN CAPE	CITY OF CAPE TOWN METRO	M	41-60yrs	52	2011	NEGATIVE	No result
KWAZULU-NATAL	UTHUNGULU	F	25-40yrs	30	2012	NEGATIVE	No result
EASTERN CAPE	NELSON MANDELA BAY METRO	F	25-40yrs	40	2014	NEGATIVE	No result
KWAZULU-NATAL	ETHEKWINI METRO	F	41-60yrs	49	2011	NEGATIVE	No result
EASTERN CAPE	CHRIS HANI	M	41-60yrs	53	2015	NEGATIVE	No result
EASTERN CAPE	NELSON MANDELA BAY METRO	M	41-60yrs	41	2013	NEGATIVE	No result
KWAZULU-NATAL	ETHEKWINI METRO	F	25-40yrs	40	2011	NEGATIVE	No result
KWAZULU-NATAL	ETHEKWINI METRO	M	25-40yrs	30	2011	NEGATIVE	No result
GAUTENG	CITY OF JOHANNESBURG METRO	M	41-60yrs	47	2008	NEGATIVE	No result
EASTERN CAPE	CHRIS HANI	F	41-60yrs	52	2014	NEGATIVE	No result
KWAZULU-NATAL	UMKHANYAKUDE	M	25-40yrs	39	2014	NEGATIVE	No result
KWAZULU-NATAL	UMKHANYAKUDE	M	41-60yrs	56	2011	NEGATIVE	POSITIVE
FREE STATE	MANGAUNG METRO	M	41-60yrs	46	2011	NEGATIVE	No result
KWAZULU-NATAL	ETHEKWINI METRO	F	18-25yrs	24	2011	NEGATIVE	No result
KWAZULU-NATAL	ETHEKWINI METRO	M	25-40yrs	40	2012	NEGATIVE	No result
KWAZULU-NATAL	ETHEKWINI METRO	M	18-25yrs	21	2014	NEGATIVE	No result
KWAZULU-NATAL	UMKHANYAKUDE	M	25-40yrs	36	2012	NEGATIVE	No result
KWAZULU-NATAL	ETHEKWINI METRO	F	25-40yrs	36	2014	NEGATIVE	No result
KWAZULU-NATAL	ETHEKWINI METRO	F	25-40yrs	32	2012	NEGATIVE	No result
KWAZULU-NATAL	ETHEKWINI METRO	F	25-40yrs	32	2012	NEGATIVE	No result
KWAZULU-NATAL	ETHEKWINI METRO	F	25-40yrs	34	2015	NEGATIVE	No result
KWAZULU-NATAL	UGU	F	18-25yrs	25	2012	NEGATIVE	No result
KWAZULU-NATAL	ETHEKWINI METRO	F	25-40yrs	32	2011	NEGATIVE	No result
KWAZULU-NATAL	ETHEKWINI METRO	F	41-60yrs	55	2011	NEGATIVE	No result
KWAZULU-NATAL	ETHEKWINI METRO	F	41-60yrs	48	2012	NEGATIVE	No result
LIMPOPO	CAPRICORN	F	41-60yrs	55	2013	NEGATIVE	No result
KWAZULU-NATAL	ETHEKWINI METRO	F	25-40yrs	36	2013	NEGATIVE	No result
KWAZULU-NATAL	ETHEKWINI METRO	F	41-60yrs	41	2015	NEGATIVE	No result
KWAZULU-NATAL	UGU	M	25-40yrs	30	2014	NEGATIVE	No result
KWAZULU-NATAL	UGU	M	25-40yrs	31	2014	NEGATIVE	No result
KWAZULU-NATAL	UGU	M	25-40yrs	30	2014	NEGATIVE	No result
KWAZULU-NATAL	ILEMBE	F	>80yrs		2012	NEGATIVE	No result
EASTERN CAPE	NELSON MANDELA BAY METRO	F	41-60yrs	48	2013	NEGATIVE	No result
KWAZULU-NATAL	ETHEKWINI METRO	F	25-40yrs	29	2013	NEGATIVE	No result
KWAZULU-NATAL	ETHEKWINI METRO	F	41-60yrs	58	2012	NEGATIVE	No result
KWAZULU-NATAL	ETHEKWINI METRO	F	61-80yrs	65	2013	NEGATIVE	No result
KWAZULU-NATAL	ETHEKWINI METRO	M	41-60yrs	49	2012	NEGATIVE	No result
WESTERN CAPE	CITY OF CAPE TOWN METRO	M	25-40yrs	36	2009	NEGATIVE	No result
KWAZULU-NATAL	ETHEKWINI METRO	F	25-40yrs	31	2011	NEGATIVE	No result
WESTERN CAPE	CITY OF CAPE TOWN METRO	F	18-25yrs	25	2010	NEGATIVE	No result
KWAZULU-NATAL	ETHEKWINI METRO	F	25-40yrs	33	2013	NEGATIVE	No result
WESTERN CAPE	CITY OF CAPE TOWN METRO	F	25-40yrs	31	2014	NEGATIVE	No result
KWAZULU-NATAL	ETHEKWINI METRO	F	18-25yrs	25	2011	NEGATIVE	No result
KWAZULU-NATAL	ETHEKWINI METRO	M	41-60yrs	49	2015	NEGATIVE	No result
GAUTENG	SEDIBENG	F	41-60yrs	41	2009	NEGATIVE	No result
WESTERN CAPE	CITY OF CAPE TOWN METRO	F	61-80yrs	74	2014	NEGATIVE	No result
WESTERN CAPE	CITY OF CAPE TOWN METRO	F	61-80yrs	74	2015	NEGATIVE	No result
EASTERN CAPE	NELSON MANDELA BAY METRO	F	25-40yrs	30	2014	NEGATIVE	No result
MPUMALANGA	GERT SIBANDE	F	41-60yrs	46	2013	NEGATIVE	No result
WESTERN CAPE	CITY OF CAPE TOWN METRO	F	25-40yrs	39	2015	NEGATIVE	No result
WESTERN CAPE	CITY OF CAPE TOWN METRO	F	25-40yrs	32	2008	NEGATIVE	No result
EASTERN CAPE	NELSON MANDELA BAY METRO	M	25-40yrs	37	2014	NEGATIVE	No result
WESTERN CAPE	CITY OF CAPE TOWN METRO	M	25-40yrs	29	2014	NEGATIVE	No result
KWAZULU-NATAL	ETHEKWINI METRO	M	25-40yrs	28	2012	NEGATIVE	No result
KWAZULU-NATAL	ETHEKWINI METRO	F	41-60yrs	48	2011	NEGATIVE	No result
KWAZULU-NATAL	ETHEKWINI METRO	F	41-60yrs	59	2014	NEGATIVE	No result
WESTERN CAPE	CAPE WINELANDS	M	41-60yrs	47	2012	NEGATIVE	POSITIVE
KWAZULU-NATAL	ETHEKWINI METRO	M	41-60yrs	54	2013	NEGATIVE	No result
KWAZULU-NATAL	UMGUNGUNDLOVU	M	25-40yrs	33	2014	NEGATIVE	No result
GAUTENG	WEST RAND	F	25-40yrs	27	2014	NEGATIVE	No result
GAUTENG	WEST RAND	F	25-40yrs	27	2014	NEGATIVE	No result
LIMPOPO	MOPANI	M	<1yr	0	2012	NEGATIVE	No result
KWAZULU-NATAL	ETHEKWINI METRO	F	25-40yrs	34	2013	NEGATIVE	No result
KWAZULU-NATAL	ETHEKWINI METRO	F	25-40yrs	40	2012	NEGATIVE	No result
KWAZULU-NATAL	ZULULAND	F	25-40yrs	26	2013	NEGATIVE	No result
WESTERN CAPE	CITY OF CAPE TOWN METRO	F	1-5yrs	1	2011	No result	POSITIVE
KWAZULU-NATAL	ETHEKWINI METRO	F	<1yr	0	2011	NEGATIVE	No result
KWAZULU-NATAL	ETHEKWINI METRO	M	41-60yrs	44	2012	NEGATIVE	No result
KWAZULU-NATAL	ETHEKWINI METRO	F	25-40yrs	32	2012	NEGATIVE	No result
EASTERN CAPE	SARAH BAARTMAN	F	25-40yrs	33	2013	NEGATIVE	No result
WESTERN CAPE	CITY OF CAPE TOWN METRO	F	18-25yrs	19	2009	NEGATIVE	No result
WESTERN CAPE	CITY OF CAPE TOWN METRO	F	18-25yrs	19	2009	NEGATIVE	No result
EASTERN CAPE	AMATHOLE	F	41-60yrs	41	2013	NEGATIVE	No result
KWAZULU-NATAL	ETHEKWINI METRO	F	25-40yrs	26	2012	No result	POSITIVE
WESTERN CAPE	CENTRAL KAROO	F	41-60yrs	45	2015	NEGATIVE	No result
KWAZULU-NATAL	UMKHANYAKUDE	M	41-60yrs	42	2014	NEGATIVE	No result
WESTERN CAPE	OVERBERG	F	25-40yrs	27	2008	NEGATIVE	POSITIVE
KWAZULU-NATAL	ETHEKWINI METRO	M	25-40yrs	36	2015	NEGATIVE	No result
KWAZULU-NATAL	UGU	M	25-40yrs	31	2011	NEGATIVE	No result
KWAZULU-NATAL	ETHEKWINI METRO	F	41-60yrs	45	2014	NEGATIVE	No result
KWAZULU-NATAL	ETHEKWINI METRO	M	25-40yrs	38	2011	NEGATIVE	POSITIVE
KWAZULU-NATAL	ETHEKWINI METRO	F	25-40yrs	33	2012	NEGATIVE	No result
KWAZULU-NATAL	ETHEKWINI METRO	F	25-40yrs	26	2012	NEGATIVE	No result
KWAZULU-NATAL	ETHEKWINI METRO	F	25-40yrs	30	2014	NEGATIVE	No result
KWAZULU-NATAL	ETHEKWINI METRO	F	25-40yrs	29	2012	NEGATIVE	No result
KWAZULU-NATAL	UTHUNGULU	F	25-40yrs	32	2012	NEGATIVE	No result
KWAZULU-NATAL	UTHUNGULU	F	25-40yrs	32	2012	NEGATIVE	No result
KWAZULU-NATAL	ETHEKWINI METRO	F	41-60yrs	55	2013	NEGATIVE	No result
KWAZULU-NATAL	ETHEKWINI METRO	M	25-40yrs	28	2011	No result	POSITIVE
KWAZULU-NATAL	ETHEKWINI METRO	M	25-40yrs	29	2012	NEGATIVE	No result
FREE STATE	THABO MOFUTSANYANA	M	41-60yrs	42	2010	NEGATIVE	No result
KWAZULU-NATAL	ETHEKWINI METRO	F	25-40yrs	35	2012	NEGATIVE	No result
KWAZULU-NATAL	UTHUNGULU	F	25-40yrs	39	2012	NEGATIVE	No result
KWAZULU-NATAL	UMGUNGUNDLOVU	F	41-60yrs	47	2011	No result	POSITIVE
WESTERN CAPE	CITY OF CAPE TOWN METRO	M	25-40yrs	40	2014	NEGATIVE	No result
WESTERN CAPE	CITY OF CAPE TOWN METRO	M	41-60yrs	42	2014	NEGATIVE	No result
WESTERN CAPE	CITY OF CAPE TOWN METRO	F	25-40yrs	26	2013	NEGATIVE	POSITIVE
WESTERN CAPE	CITY OF CAPE TOWN METRO	F	25-40yrs	26	2013	NEGATIVE	No result
KWAZULU-NATAL	UTHUKELA	M	25-40yrs	33	2011	NEGATIVE	POSITIVE
WESTERN CAPE	CITY OF CAPE TOWN METRO	F	41-60yrs	47	2010	NEGATIVE	No result
GAUTENG	CITY OF JOHANNESBURG METRO	F	25-40yrs	29	2008	NEGATIVE	No result
KWAZULU-NATAL	ETHEKWINI METRO	F	25-40yrs	40	2014	NEGATIVE	No result
KWAZULU-NATAL	ETHEKWINI METRO	M	41-60yrs	60	2014	NEGATIVE	No result
KWAZULU-NATAL	UMGUNGUNDLOVU	F	25-40yrs	27	2011	NEGATIVE	No result
KWAZULU-NATAL	ETHEKWINI METRO	F	25-40yrs	31	2010	NEGATIVE	No result
KWAZULU-NATAL	UTHUNGULU	F	<1yr	0	2012	NEGATIVE	No result
KWAZULU-NATAL	UTHUNGULU	M	1-5yrs	1	2013	NEGATIVE	No result
GAUTENG	CITY OF JOHANNESBURG METRO	F	41-60yrs	41	2011	NEGATIVE	No result
KWAZULU-NATAL	ETHEKWINI METRO	M	41-60yrs	55	2014	NEGATIVE	No result
WESTERN CAPE	CITY OF CAPE TOWN METRO	F	25-40yrs	37	2011	NEGATIVE	No result
KWAZULU-NATAL	UGU	F	25-40yrs	36	2011	NEGATIVE	No result
KWAZULU-NATAL	UGU	F	25-40yrs	36	2011	NEGATIVE	No result
KWAZULU-NATAL	UMGUNGUNDLOVU	M	41-60yrs	44	2014	NEGATIVE	No result
KWAZULU-NATAL	UMKHANYAKUDE	M	41-60yrs	42	2014	NEGATIVE	No result
KWAZULU-NATAL	UMKHANYAKUDE	M	41-60yrs	42	2015	NEGATIVE	No result
WESTERN CAPE	CITY OF CAPE TOWN METRO	M	25-40yrs	30	2015	NEGATIVE	POSITIVE
WESTERN CAPE	CITY OF CAPE TOWN METRO	M	61-80yrs	67	2014	NEGATIVE	No result
EASTERN CAPE	AMATHOLE	M	41-60yrs	52	2013	NEGATIVE	No result
WESTERN CAPE	CITY OF CAPE TOWN METRO	F	41-60yrs	42	2011	NEGATIVE	No result
WESTERN CAPE	CITY OF CAPE TOWN METRO	F	25-40yrs	36	2012	NEGATIVE	No result
KWAZULU-NATAL	ETHEKWINI METRO	F	25-40yrs	40	2012	NEGATIVE	No result
KWAZULU-NATAL	UGU	M	41-60yrs	49	2015	NEGATIVE	No result
KWAZULU-NATAL	UTHUNGULU	F	25-40yrs	34	2015	NEGATIVE	No result
WESTERN CAPE	WEST COAST	F	25-40yrs	29	2011	POSITIVE	No result
KWAZULU-NATAL	ETHEKWINI METRO	M	25-40yrs	32	2011	NEGATIVE	No result
KWAZULU-NATAL	ETHEKWINI METRO	F	41-60yrs	43	2010	NEGATIVE	No result
KWAZULU-NATAL	UMGUNGUNDLOVU	F	41-60yrs	41	2011	NEGATIVE	No result
KWAZULU-NATAL	ETHEKWINI METRO	M	25-40yrs	35	2015	NEGATIVE	No result
KWAZULU-NATAL	ETHEKWINI METRO	F	41-60yrs	60	2012	NEGATIVE	No result
KWAZULU-NATAL	UMGUNGUNDLOVU	F	25-40yrs	30	2013	NEGATIVE	No result
KWAZULU-NATAL	ETHEKWINI METRO	M	25-40yrs	27	2014	NEGATIVE	No result
WESTERN CAPE	CITY OF CAPE TOWN METRO	F	25-40yrs	35	2015	NEGATIVE	No result
KWAZULU-NATAL	UGU	F	25-40yrs	32	2015	NEGATIVE	No result
KWAZULU-NATAL	ETHEKWINI METRO	M	41-60yrs	41	2013	NEGATIVE	No result
KWAZULU-NATAL	ETHEKWINI METRO	M	41-60yrs	43	2015	NEGATIVE	No result
KWAZULU-NATAL	UMKHANYAKUDE	M		99999	2011	NEGATIVE	No result
EASTERN CAPE	NELSON MANDELA BAY METRO	F	25-40yrs	30	2014	NEGATIVE	No result
EASTERN CAPE	NELSON MANDELA BAY METRO	M	41-60yrs	52	2013	NEGATIVE	No result
EASTERN CAPE	NELSON MANDELA BAY METRO	M	41-60yrs	53	2013	NEGATIVE	No result
FREE STATE	MANGAUNG METRO	M	25-40yrs	33	2009	NEGATIVE	No result
KWAZULU-NATAL	ILEMBE	F	41-60yrs	50	2011	No result	POSITIVE
KWAZULU-NATAL	ILEMBE	F	41-60yrs	50	2011	NEGATIVE	No result
WESTERN CAPE	CITY OF CAPE TOWN METRO	F	41-60yrs	48	2009	NEGATIVE	No result
WESTERN CAPE	EDEN	F	41-60yrs	43	2009	NEGATIVE	No result
WESTERN CAPE	CITY OF CAPE TOWN METRO	M	41-60yrs	47	2012	NEGATIVE	No result
KWAZULU-NATAL	UTHUNGULU	NR	25-40yrs	38	2015	NEGATIVE	No result
WESTERN CAPE	WEST COAST	F	18-25yrs	23	2010	NEGATIVE	No result
KWAZULU-NATAL	ETHEKWINI METRO	F	25-40yrs	38	2011	No result	POSITIVE
KWAZULU-NATAL	UGU	F	41-60yrs	52	2015	NEGATIVE	No result
KWAZULU-NATAL	ETHEKWINI METRO	M	18-25yrs	24	2012	NEGATIVE	No result
KWAZULU-NATAL	ETHEKWINI METRO	M	18-25yrs	24	2013	NEGATIVE	No result
KWAZULU-NATAL	ETHEKWINI METRO	M	41-60yrs	46	2015	NEGATIVE	No result
KWAZULU-NATAL	UMGUNGUNDLOVU	F	41-60yrs	45	2014	NEGATIVE	No result
WESTERN CAPE	CITY OF CAPE TOWN METRO	M	13-17yrs	16	2013	NEGATIVE	No result
KWAZULU-NATAL	ETHEKWINI METRO	M	18-25yrs	25	2012	NEGATIVE	No result
KWAZULU-NATAL	UMKHANYAKUDE	F	25-40yrs	36	2010	NEGATIVE	No result
KWAZULU-NATAL	UMKHANYAKUDE	F	25-40yrs	36	2010	No result	POSITIVE
WESTERN CAPE	CITY OF CAPE TOWN METRO	M	61-80yrs	74	2007	NEGATIVE	No result
KWAZULU-NATAL	ZULULAND	M	41-60yrs	42	2012	NEGATIVE	No result
KWAZULU-NATAL	UMKHANYAKUDE	M	41-60yrs	48	2015	NEGATIVE	No result
GAUTENG	EKURHULENI METRO	M	18-25yrs	23	2008	NEGATIVE	No result
KWAZULU-NATAL	UTHUNGULU	F	41-60yrs	55	2014	NEGATIVE	No result
KWAZULU-NATAL	ETHEKWINI METRO	M	18-25yrs	21	2011	No result	POSITIVE
WESTERN CAPE	CITY OF CAPE TOWN METRO	F	25-40yrs	28	2014	NEGATIVE	No result
WESTERN CAPE	CITY OF CAPE TOWN METRO	M	41-60yrs	51	2010	NEGATIVE	No result
KWAZULU-NATAL	ILEMBE	M	61-80yrs	70	2013	NEGATIVE	No result
KWAZULU-NATAL	ETHEKWINI METRO	F	41-60yrs	42	2015	NEGATIVE	No result
KWAZULU-NATAL	ETHEKWINI METRO	F	41-60yrs	42	2015	NEGATIVE	No result
KWAZULU-NATAL	UTHUKELA	M	25-40yrs	29	2015	NEGATIVE	No result
KWAZULU-NATAL	UTHUKELA	M	25-40yrs	29	2015	NEGATIVE	No result
KWAZULU-NATAL	UTHUKELA	M	25-40yrs	27	2013	NEGATIVE	No result
KWAZULU-NATAL	ETHEKWINI METRO	F	41-60yrs	42	2012	NEGATIVE	No result
KWAZULU-NATAL	ETHEKWINI METRO	F	18-25yrs	22	2011	No result	POSITIVE
WESTERN CAPE	CITY OF CAPE TOWN METRO	F	25-40yrs	29	2006	NEGATIVE	No result
WESTERN CAPE	CITY OF CAPE TOWN METRO	F	25-40yrs	30	2006	NEGATIVE	No result
KWAZULU-NATAL	UGU	F	18-25yrs	20	2014	NEGATIVE	No result
GAUTENG	CITY OF TSHWANE METRO	F	25-40yrs	34	2007	NEGATIVE	No result
WESTERN CAPE	CITY OF CAPE TOWN METRO	M	41-60yrs	43	2015	No result	POSITIVE
KWAZULU-NATAL	ETHEKWINI METRO	M	41-60yrs	42	2013	NEGATIVE	No result
KWAZULU-NATAL	ETHEKWINI METRO	F	25-40yrs	35	2012	NEGATIVE	No result
KWAZULU-NATAL	UGU	F	41-60yrs	57	2015	NEGATIVE	No result
WESTERN CAPE	WEST COAST	F	25-40yrs	32	2015	NEGATIVE	POSITIVE
KWAZULU-NATAL	UGU	F	41-60yrs	58	2015	NEGATIVE	No result
WESTERN CAPE	CITY OF CAPE TOWN METRO	M	41-60yrs	41	2007	NEGATIVE	No result
KWAZULU-NATAL	UMKHANYAKUDE	NR	25-40yrs	26	2015	NEGATIVE	No result
KWAZULU-NATAL	ETHEKWINI METRO	F	41-60yrs	43	2011	NEGATIVE	No result
KWAZULU-NATAL	ETHEKWINI METRO	F	41-60yrs	43	2010	NEGATIVE	No result
KWAZULU-NATAL	UGU	F	25-40yrs	39	2014	NEGATIVE	No result
EASTERN CAPE	CHRIS HANI	F	25-40yrs	34	2014	NEGATIVE	No result
KWAZULU-NATAL	ETHEKWINI METRO	M	41-60yrs	57	2011	NEGATIVE	No result
GAUTENG	CITY OF JOHANNESBURG METRO	M	25-40yrs	35	2006	No result	POSITIVE
WESTERN CAPE	CITY OF CAPE TOWN METRO	F	41-60yrs	52	2010	NEGATIVE	No result
KWAZULU-NATAL	UTHUKELA	M	41-60yrs	45	2012	NEGATIVE	POSITIVE
WESTERN CAPE	CITY OF CAPE TOWN METRO	F	41-60yrs	43	2011	NEGATIVE	No result
KWAZULU-NATAL	ETHEKWINI METRO	F	25-40yrs	34	2014	NEGATIVE	No result
KWAZULU-NATAL	ETHEKWINI METRO	F	41-60yrs	46	2014	NEGATIVE	No result
KWAZULU-NATAL	ETHEKWINI METRO	F	41-60yrs	45	2013	NEGATIVE	No result
KWAZULU-NATAL	ETHEKWINI METRO	F	41-60yrs	45	2012	NEGATIVE	No result
KWAZULU-NATAL	ETHEKWINI METRO	F	41-60yrs	44	2012	NEGATIVE	No result
KWAZULU-NATAL	ETHEKWINI METRO	F	41-60yrs	42	2012	NEGATIVE	No result
WESTERN CAPE	CITY OF CAPE TOWN METRO	F	41-60yrs	42	2015	NEGATIVE	POSITIVE
WESTERN CAPE	CITY OF CAPE TOWN METRO	F	25-40yrs	26	2008	NEGATIVE	No result
EASTERN CAPE	NELSON MANDELA BAY METRO	M	41-60yrs	49	2013	NEGATIVE	No result
EASTERN CAPE	NELSON MANDELA BAY METRO	M	41-60yrs	51	2015	NEGATIVE	No result
KWAZULU-NATAL	ETHEKWINI METRO	F	25-40yrs	39	2011	NEGATIVE	No result
EASTERN CAPE	NELSON MANDELA BAY METRO	F	41-60yrs	59	2013	NEGATIVE	No result
EASTERN CAPE	NELSON MANDELA BAY METRO	F	41-60yrs	59	2013	NEGATIVE	No result
KWAZULU-NATAL	UGU	F	25-40yrs	34	2012	NEGATIVE	No result
KWAZULU-NATAL	ETHEKWINI METRO	M	18-25yrs	25	2012	NEGATIVE	No result
WESTERN CAPE	CITY OF CAPE TOWN METRO	F	25-40yrs	34	2010	NEGATIVE	POSITIVE
WESTERN CAPE	CITY OF CAPE TOWN METRO	F	25-40yrs	35	2012	NEGATIVE	POSITIVE
KWAZULU-NATAL	UMGUNGUNDLOVU	F	25-40yrs	34	2015	NEGATIVE	No result
KWAZULU-NATAL	ILEMBE	M	41-60yrs	43	2014	NEGATIVE	No result
KWAZULU-NATAL	ILEMBE	F	25-40yrs	39	2014	NEGATIVE	No result
KWAZULU-NATAL	ETHEKWINI METRO	M	25-40yrs	31	2013	NEGATIVE	No result
KWAZULU-NATAL	UMKHANYAKUDE	F	25-40yrs	29	2011	NEGATIVE	No result
EASTERN CAPE	NELSON MANDELA BAY METRO	F	41-60yrs	53	2014	NEGATIVE	No result
KWAZULU-NATAL	UMKHANYAKUDE	F	25-40yrs	28	2012	NEGATIVE	No result
WESTERN CAPE	WEST COAST	F	25-40yrs	32	2013	NEGATIVE	No result
WESTERN CAPE	WEST COAST	F	25-40yrs	32	2013	NEGATIVE	No result
KWAZULU-NATAL	ETHEKWINI METRO	M	41-60yrs	54	2014	NEGATIVE	No result
KWAZULU-NATAL	ETHEKWINI METRO	M	41-60yrs	53	2014	NEGATIVE	No result
KWAZULU-NATAL	AMAJUBA	M	25-40yrs	34	2013	NEGATIVE	No result
WESTERN CAPE	WEST COAST	F	25-40yrs	36	2015	NEGATIVE	No result
KWAZULU-NATAL	ETHEKWINI METRO	F	41-60yrs	41	2013	NEGATIVE	No result
KWAZULU-NATAL	ETHEKWINI METRO	F	41-60yrs	41	2013	NEGATIVE	No result
KWAZULU-NATAL	ETHEKWINI METRO	M	25-40yrs	30	2013	NEGATIVE	No result
KWAZULU-NATAL	UGU	F	41-60yrs	48	2015	NEGATIVE	No result
KWAZULU-NATAL	ILEMBE	M	41-60yrs	60	2014	NEGATIVE	No result
WESTERN CAPE	EDEN	F	61-80yrs	72	2015	POSITIVE	No result
GAUTENG	CITY OF JOHANNESBURG METRO	M	25-40yrs	34	2007	No result	POSITIVE
GAUTENG	CITY OF JOHANNESBURG METRO	M	25-40yrs	39	2013	No result	POSITIVE
KWAZULU-NATAL	ETHEKWINI METRO	F	25-40yrs	37	2011	NEGATIVE	No result
FREE STATE	FEZILE DABI	NR	25-40yrs	28	2014	NEGATIVE	No result
KWAZULU-NATAL	UTHUNGULU	M	61-80yrs	65	2015	NEGATIVE	No result
KWAZULU-NATAL	UGU	F	41-60yrs	45	2011	NEGATIVE	No result
KWAZULU-NATAL	ETHEKWINI METRO	M	41-60yrs	43	2011	NEGATIVE	No result
EASTERN CAPE	NELSON MANDELA BAY METRO	M	41-60yrs	57	2013	NEGATIVE	No result
EASTERN CAPE	NELSON MANDELA BAY METRO	M	41-60yrs	57	2013	NEGATIVE	No result
KWAZULU-NATAL	AMAJUBA	M	41-60yrs	44	2014	NEGATIVE	No result
KWAZULU-NATAL	ETHEKWINI METRO	F	41-60yrs	49	2012	NEGATIVE	No result
KWAZULU-NATAL	UMKHANYAKUDE	F	13-17yrs	16	2014	NEGATIVE	No result
WESTERN CAPE	CITY OF CAPE TOWN METRO	F	25-40yrs	35	2015	NEGATIVE	No result
WESTERN CAPE	CITY OF CAPE TOWN METRO	F	25-40yrs	31	2011	NEGATIVE	No result
EASTERN CAPE	NELSON MANDELA BAY METRO	F	41-60yrs	41	2014	NEGATIVE	No result
EASTERN CAPE	NELSON MANDELA BAY METRO	F	25-40yrs	31	2014	NEGATIVE	No result
KWAZULU-NATAL	UMGUNGUNDLOVU	M	25-40yrs	35	2012	NEGATIVE	No result
GAUTENG	CITY OF TSHWANE METRO	M	25-40yrs	29	2014	NEGATIVE	No result
NORTHERN CAPE	FRANCES BAARD	F	41-60yrs	42	2015	NEGATIVE	No result
KWAZULU-NATAL	UMKHANYAKUDE	M	25-40yrs	40	2012	NEGATIVE	No result
WESTERN CAPE	CITY OF CAPE TOWN METRO	M	61-80yrs	66	2015	NEGATIVE	No result
WESTERN CAPE	CITY OF CAPE TOWN METRO	F	18-25yrs	24	2008	NEGATIVE	No result
WESTERN CAPE	CITY OF CAPE TOWN METRO	F	25-40yrs	32	2015	NEGATIVE	No result
WESTERN CAPE	CITY OF CAPE TOWN METRO	M	41-60yrs	44	2006	NEGATIVE	No result
KWAZULU-NATAL	ETHEKWINI METRO	M	41-60yrs	51	2015	NEGATIVE	No result
EASTERN CAPE	CHRIS HANI	F	61-80yrs	63	2013	NEGATIVE	No result
KWAZULU-NATAL	UMKHANYAKUDE	M	41-60yrs	50	2012	NEGATIVE	No result
GAUTENG	WEST RAND	F	25-40yrs	38	2012	NEGATIVE	No result
GAUTENG	WEST RAND	F	18-25yrs	25	2010	NEGATIVE	No result
KWAZULU-NATAL	ETHEKWINI METRO	F	41-60yrs	57	2011	NEGATIVE	No result
KWAZULU-NATAL	ETHEKWINI METRO	F	41-60yrs	57	2011	NEGATIVE	No result
KWAZULU-NATAL	ETHEKWINI METRO	F	41-60yrs	58	2012	NEGATIVE	No result
KWAZULU-NATAL	ETHEKWINI METRO	F	61-80yrs	61	2014	NEGATIVE	No result
WESTERN CAPE	CITY OF CAPE TOWN METRO	F	25-40yrs	27	2007	NEGATIVE	No result
KWAZULU-NATAL	ETHEKWINI METRO	F	41-60yrs	57	2012	NEGATIVE	No result
KWAZULU-NATAL	UGU	M	25-40yrs	27	2013	NEGATIVE	No result
KWAZULU-NATAL	ZULULAND	F	25-40yrs	28	2012	NEGATIVE	No result
KWAZULU-NATAL	ETHEKWINI METRO	M	25-40yrs	26	2013	NEGATIVE	No result
KWAZULU-NATAL	ETHEKWINI METRO	F	25-40yrs	32	2013	NEGATIVE	No result
EASTERN CAPE	O R TAMBO	M	41-60yrs	41	2015	NEGATIVE	No result
WESTERN CAPE	CITY OF CAPE TOWN METRO	M	25-40yrs	39	2007	NEGATIVE	No result
KWAZULU-NATAL	ETHEKWINI METRO	F	25-40yrs	26	2013	NEGATIVE	No result
WESTERN CAPE	CITY OF CAPE TOWN METRO	M	61-80yrs	63	2007	NEGATIVE	No result
WESTERN CAPE	CITY OF CAPE TOWN METRO	F	25-40yrs	27	2014	NEGATIVE	POSITIVE
KWAZULU-NATAL	ETHEKWINI METRO	M	25-40yrs	32	2012	NEGATIVE	No result
KWAZULU-NATAL	UGU	F	41-60yrs	45	2015	NEGATIVE	No result
KWAZULU-NATAL	UMGUNGUNDLOVU	F	25-40yrs	32	2011	NEGATIVE	POSITIVE
KWAZULU-NATAL	UMKHANYAKUDE	M	18-25yrs	20	2013	NEGATIVE	No result
WESTERN CAPE	CITY OF CAPE TOWN METRO	F	61-80yrs	69	2011	NEGATIVE	No result
WESTERN CAPE	CITY OF CAPE TOWN METRO	F	61-80yrs	69	2011	No result	POSITIVE
WESTERN CAPE	CITY OF CAPE TOWN METRO	M	41-60yrs	59	2012	NEGATIVE	No result
GAUTENG	EKURHULENI METRO	M	25-40yrs	37	2006	NEGATIVE	No result
WESTERN CAPE	CITY OF CAPE TOWN METRO	F	61-80yrs	66	2006	NEGATIVE	No result
WESTERN CAPE	WEST COAST	F	25-40yrs	26	2012	No result	POSITIVE
WESTERN CAPE	CITY OF CAPE TOWN METRO	F	25-40yrs	28	2014	NEGATIVE	POSITIVE
KWAZULU-NATAL	ETHEKWINI METRO	M	41-60yrs	41	2013	NEGATIVE	No result
EASTERN CAPE	NELSON MANDELA BAY METRO	F	61-80yrs	62	2015	NEGATIVE	No result
EASTERN CAPE	NELSON MANDELA BAY METRO	F	61-80yrs	62	2015	NEGATIVE	No result
KWAZULU-NATAL	UTHUNGULU	F	61-80yrs	61	2014	NEGATIVE	No result
EASTERN CAPE	CHRIS HANI	F	25-40yrs	34	2014	NEGATIVE	No result
WESTERN CAPE	CITY OF CAPE TOWN METRO	F	25-40yrs	29	2014	NEGATIVE	No result
KWAZULU-NATAL	ETHEKWINI METRO	F	25-40yrs	38	2013	NEGATIVE	No result
EASTERN CAPE	NELSON MANDELA BAY METRO	F	41-60yrs	43	2014	NEGATIVE	No result
GAUTENG	EKURHULENI METRO	F	61-80yrs	68	2009	NEGATIVE	No result
MPUMALANGA	GERT SIBANDE	F	18-25yrs	19	2012	NEGATIVE	No result
KWAZULU-NATAL	ETHEKWINI METRO	F	61-80yrs	66	2013	NEGATIVE	No result
KWAZULU-NATAL	ETHEKWINI METRO	M	25-40yrs	39	2011	NEGATIVE	No result
KWAZULU-NATAL	ETHEKWINI METRO	M	25-40yrs	39	2011	NEGATIVE	No result
WESTERN CAPE	CENTRAL KAROO	M	25-40yrs	27	2015	NEGATIVE	No result
WESTERN CAPE	CITY OF CAPE TOWN METRO	F	25-40yrs	28	2009	NEGATIVE	No result
EASTERN CAPE	NELSON MANDELA BAY METRO	F	41-60yrs	55	2014	NEGATIVE	No result
KWAZULU-NATAL	ETHEKWINI METRO	F	61-80yrs	70	2014	NEGATIVE	No result
KWAZULU-NATAL	ETHEKWINI METRO	F	25-40yrs	30	2013	NEGATIVE	No result
WESTERN CAPE	CITY OF CAPE TOWN METRO	M	61-80yrs	69	2015	NEGATIVE	No result
GAUTENG	CITY OF TSHWANE METRO	F	25-40yrs	37	2014	NEGATIVE	No result
KWAZULU-NATAL	ZULULAND	M	25-40yrs	40	2010	NEGATIVE	No result
WESTERN CAPE	CITY OF CAPE TOWN METRO	M	61-80yrs	63	2011	NEGATIVE	No result
KWAZULU-NATAL	UMKHANYAKUDE	F	25-40yrs	30	2011	NEGATIVE	No result
KWAZULU-NATAL	ETHEKWINI METRO	M	25-40yrs	33	2015	NEGATIVE	No result
KWAZULU-NATAL	UGU	F	41-60yrs	42	2014	NEGATIVE	No result
KWAZULU-NATAL	UGU	M	18-25yrs	25	2011	NEGATIVE	No result
KWAZULU-NATAL	UMZINYATHI	F	25-40yrs	26	2011	NEGATIVE	No result
WESTERN CAPE	CITY OF CAPE TOWN METRO	F	25-40yrs	35	2008	NEGATIVE	No result
EASTERN CAPE	NELSON MANDELA BAY METRO	M	25-40yrs	30	2013	NEGATIVE	No result
KWAZULU-NATAL	ETHEKWINI METRO	F	25-40yrs	28	2011	NEGATIVE	No result
LIMPOPO	VHEMBE	F	25-40yrs	40	2012	NEGATIVE	No result
KWAZULU-NATAL	UMGUNGUNDLOVU	M	25-40yrs	37	2013	NEGATIVE	No result
KWAZULU-NATAL	ETHEKWINI METRO	F	18-25yrs	22	2013	NEGATIVE	No result
KWAZULU-NATAL	ETHEKWINI METRO	M	61-80yrs	78	2012	NEGATIVE	No result
KWAZULU-NATAL	ETHEKWINI METRO	M	41-60yrs	49	2012	NEGATIVE	No result
KWAZULU-NATAL	UMKHANYAKUDE	F	25-40yrs	31	2010	NEGATIVE	No result
KWAZULU-NATAL	ETHEKWINI METRO	M	18-25yrs	19	2012	NEGATIVE	No result
KWAZULU-NATAL	ETHEKWINI METRO	F	41-60yrs	51	2014	NEGATIVE	No result
KWAZULU-NATAL	ETHEKWINI METRO	F	25-40yrs	33	2011	NEGATIVE	No result
WESTERN CAPE	CITY OF CAPE TOWN METRO	F	61-80yrs	73	2013	NEGATIVE	POSITIVE
WESTERN CAPE	CITY OF CAPE TOWN METRO	M	41-60yrs	42	2005	NEGATIVE	No result
GAUTENG	CITY OF JOHANNESBURG METRO	F	25-40yrs	38	2013	NEGATIVE	No result
WESTERN CAPE	CITY OF CAPE TOWN METRO	F	25-40yrs	27	2013	NEGATIVE	No result
KWAZULU-NATAL	ILEMBE	M	41-60yrs	56	2010	NEGATIVE	No result
KWAZULU-NATAL	ETHEKWINI METRO	M	41-60yrs	52	2013	NEGATIVE	No result
KWAZULU-NATAL	UMGUNGUNDLOVU	M	25-40yrs	27	2012	NEGATIVE	No result
KWAZULU-NATAL	ETHEKWINI METRO	F	41-60yrs	43	2012	NEGATIVE	No result
KWAZULU-NATAL	ETHEKWINI METRO	M	41-60yrs	49	2013	NEGATIVE	No result
LIMPOPO	MOPANI	M	41-60yrs	52	2014	NEGATIVE	No result
KWAZULU-NATAL	ETHEKWINI METRO	M	41-60yrs	51	2015	NEGATIVE	No result
WESTERN CAPE	OVERBERG	F	18-25yrs	25	2012	NEGATIVE	POSITIVE
KWAZULU-NATAL	ETHEKWINI METRO	M	41-60yrs	43	2011	NEGATIVE	No result
KWAZULU-NATAL	ETHEKWINI METRO	M	41-60yrs	51	2012	NEGATIVE	No result
LIMPOPO	VHEMBE	F	25-40yrs	39	2015	NEGATIVE	No result
LIMPOPO	VHEMBE	F	25-40yrs	37	2014	NEGATIVE	No result
KWAZULU-NATAL	ETHEKWINI METRO	F	41-60yrs	45	2013	NEGATIVE	No result
KWAZULU-NATAL	UMKHANYAKUDE	M	1-5yrs	2	2013	NEGATIVE	No result
KWAZULU-NATAL	UMKHANYAKUDE	F	25-40yrs	36	2013	NEGATIVE	No result
KWAZULU-NATAL	ETHEKWINI METRO	F	25-40yrs	35	2012	NEGATIVE	No result
KWAZULU-NATAL	ETHEKWINI METRO	F	41-60yrs	54	2014	NEGATIVE	No result
KWAZULU-NATAL	ETHEKWINI METRO	M	18-25yrs	23	2013	NEGATIVE	No result
KWAZULU-NATAL	UMKHANYAKUDE	F	18-25yrs	23	2010	NEGATIVE	No result
WESTERN CAPE	CENTRAL KAROO	F	41-60yrs	46	2013	NEGATIVE	No result
EASTERN CAPE	JOE GQABI	F	25-40yrs	35	2014	NEGATIVE	No result
KWAZULU-NATAL	ETHEKWINI METRO	F	18-25yrs	25	2012	NEGATIVE	No result
KWAZULU-NATAL	ETHEKWINI METRO	F	18-25yrs	25	2012	NEGATIVE	No result
KWAZULU-NATAL	ETHEKWINI METRO	F	25-40yrs	27	2014	NEGATIVE	No result
WESTERN CAPE	WEST COAST	F	25-40yrs	29	2012	NEGATIVE	No result
WESTERN CAPE	CITY OF CAPE TOWN METRO	F	41-60yrs	41	2013	NEGATIVE	No result
KWAZULU-NATAL	ETHEKWINI METRO	M	41-60yrs	53	2013	NEGATIVE	No result
KWAZULU-NATAL	ETHEKWINI METRO	M	41-60yrs	44	2013	NEGATIVE	No result
WESTERN CAPE	CITY OF CAPE TOWN METRO	M	25-40yrs	29	2013	NEGATIVE	No result
MPUMALANGA	GERT SIBANDE	M	25-40yrs	33	2014	NEGATIVE	No result
EASTERN CAPE	NELSON MANDELA BAY METRO	M	41-60yrs	47	2013	NEGATIVE	No result
FREE STATE	MANGAUNG METRO	M	41-60yrs	60	2007	NEGATIVE	No result
EASTERN CAPE	NOT APPLICABLE	M	41-60yrs	52	2014	NEGATIVE	No result
KWAZULU-NATAL	ETHEKWINI METRO	F	41-60yrs	52	2015	NEGATIVE	No result
KWAZULU-NATAL	UGU	F	41-60yrs	49	2011	NEGATIVE	No result
KWAZULU-NATAL	ETHEKWINI METRO	M	25-40yrs	26	2011	NEGATIVE	No result
FREE STATE	MANGAUNG METRO	F	>80yrs		2010	NEGATIVE	No result
WESTERN CAPE	WEST COAST	M	41-60yrs	42	2013	NEGATIVE	No result
KWAZULU-NATAL	ETHEKWINI METRO	M	41-60yrs	44	2011	NEGATIVE	No result
KWAZULU-NATAL	UGU	F	41-60yrs	48	2015	NEGATIVE	No result
KWAZULU-NATAL	UGU	F	41-60yrs	48	2014	NEGATIVE	No result
KWAZULU-NATAL	ZULULAND	F	25-40yrs	35	2012	NEGATIVE	No result
WESTERN CAPE	CITY OF CAPE TOWN METRO	F	41-60yrs	55	2006	NEGATIVE	No result
LIMPOPO	WATERBERG	F	18-25yrs	22	2013	NEGATIVE	No result
KWAZULU-NATAL	UTHUNGULU	F	25-40yrs	39	2014	NEGATIVE	No result
GAUTENG	CITY OF TSHWANE METRO	M	61-80yrs	78	2011	NEGATIVE	No result
WESTERN CAPE	CITY OF CAPE TOWN METRO	F	25-40yrs	37	2010	NEGATIVE	No result
KWAZULU-NATAL	ETHEKWINI METRO	M	41-60yrs	44	2013	NEGATIVE	No result
MPUMALANGA	GERT SIBANDE	F	25-40yrs	40	2014	NEGATIVE	No result
WESTERN CAPE	CITY OF CAPE TOWN METRO	F	25-40yrs	37	2015	NEGATIVE	No result
KWAZULU-NATAL	ETHEKWINI METRO	F	25-40yrs	28	2011	NEGATIVE	No result
KWAZULU-NATAL	ETHEKWINI METRO	F	41-60yrs	50	2015	NEGATIVE	No result
WESTERN CAPE	CITY OF CAPE TOWN METRO	F	25-40yrs	37	2009	NEGATIVE	No result
KWAZULU-NATAL	ETHEKWINI METRO	F	25-40yrs	32	2011	NEGATIVE	No result
WESTERN CAPE	OVERBERG	M	25-40yrs	36	2007	NEGATIVE	No result
WESTERN CAPE	CITY OF CAPE TOWN METRO	F	61-80yrs	72	2015	NEGATIVE	No result
MPUMALANGA	GERT SIBANDE	F	25-40yrs	27	2014	NEGATIVE	No result
GAUTENG	CITY OF TSHWANE METRO	F	41-60yrs	47	2013	NEGATIVE	No result
KWAZULU-NATAL	UTHUNGULU	F	41-60yrs	41	2014	NEGATIVE	No result
KWAZULU-NATAL	ETHEKWINI METRO	F	25-40yrs	36	2012	NEGATIVE	No result
WESTERN CAPE	CITY OF CAPE TOWN METRO	F	41-60yrs	53	2007	NEGATIVE	No result
KWAZULU-NATAL	ETHEKWINI METRO	F	41-60yrs	51	2013	NEGATIVE	No result
KWAZULU-NATAL	ETHEKWINI METRO	F	41-60yrs	53	2015	NEGATIVE	No result
KWAZULU-NATAL	ETHEKWINI METRO	F	41-60yrs	52	2014	NEGATIVE	No result
KWAZULU-NATAL	ETHEKWINI METRO	F	41-60yrs	51	2013	NEGATIVE	No result
KWAZULU-NATAL	ETHEKWINI METRO	F	41-60yrs	52	2014	NEGATIVE	No result
KWAZULU-NATAL	ETHEKWINI METRO	F	41-60yrs	51	2013	NEGATIVE	No result
KWAZULU-NATAL	ETHEKWINI METRO	F	25-40yrs	31	2011	NEGATIVE	No result
KWAZULU-NATAL	ETHEKWINI METRO	F	25-40yrs	31	2010	NEGATIVE	No result
WESTERN CAPE	WEST COAST	M	41-60yrs	60	2012	NEGATIVE	No result
KWAZULU-NATAL	ZULULAND	F	41-60yrs	51	2014	NEGATIVE	No result
KWAZULU-NATAL	ZULULAND	F	41-60yrs	49	2012	NEGATIVE	No result
KWAZULU-NATAL	ILEMBE	F	25-40yrs	33	2015	NEGATIVE	No result
KWAZULU-NATAL	ETHEKWINI METRO	M	41-60yrs	49	2014	NEGATIVE	No result
WESTERN CAPE	WEST COAST	M	41-60yrs	42	2014	NEGATIVE	No result
KWAZULU-NATAL	ETHEKWINI METRO	F	18-25yrs	19	2013	NEGATIVE	No result
WESTERN CAPE	CITY OF CAPE TOWN METRO	M	61-80yrs	61	2007	NEGATIVE	POSITIVE
FREE STATE	MANGAUNG METRO	F	61-80yrs	73	2015	NEGATIVE	No result
KWAZULU-NATAL	UMGUNGUNDLOVU	F	25-40yrs	40	2015	NEGATIVE	No result
KWAZULU-NATAL	UMGUNGUNDLOVU	F	25-40yrs	36	2015	NEGATIVE	No result
WESTERN CAPE	CITY OF CAPE TOWN METRO	F	25-40yrs	28	2011	NEGATIVE	No result
WESTERN CAPE	CITY OF CAPE TOWN METRO	M	25-40yrs	35	2011	NEGATIVE	POSITIVE
WESTERN CAPE	EDEN	M	18-25yrs	25	2015	NEGATIVE	No result
KWAZULU-NATAL	UMGUNGUNDLOVU	M	18-25yrs	19	2012	NEGATIVE	No result
KWAZULU-NATAL	ETHEKWINI METRO	F	25-40yrs	31	2011	NEGATIVE	No result
KWAZULU-NATAL	ETHEKWINI METRO	F	25-40yrs	36	2011	NEGATIVE	No result
KWAZULU-NATAL	ETHEKWINI METRO	F	41-60yrs	52	2013	NEGATIVE	No result
KWAZULU-NATAL	ETHEKWINI METRO	F	25-40yrs	27	2015	NEGATIVE	No result
WESTERN CAPE	WEST COAST	F	41-60yrs	54	2010	NEGATIVE	No result
WESTERN CAPE	WEST COAST	F	41-60yrs	54	2011	No result	POSITIVE
KWAZULU-NATAL	ETHEKWINI METRO	M	25-40yrs	34	2015	NEGATIVE	No result
KWAZULU-NATAL	ETHEKWINI METRO	M	25-40yrs	31	2011	NEGATIVE	No result
KWAZULU-NATAL	ETHEKWINI METRO	M	25-40yrs	31	2011	NEGATIVE	No result
WESTERN CAPE	CITY OF CAPE TOWN METRO	F	25-40yrs	32	2012	NEGATIVE	No result
KWAZULU-NATAL	ETHEKWINI METRO	M	25-40yrs	40	2013	NEGATIVE	No result
KWAZULU-NATAL	ETHEKWINI METRO	NR	25-40yrs	40	2014	NEGATIVE	No result
WESTERN CAPE	WEST COAST	F	25-40yrs	26	2012	NEGATIVE	No result
KWAZULU-NATAL	ETHEKWINI METRO	M	25-40yrs	31	2012	NEGATIVE	No result
KWAZULU-NATAL	ETHEKWINI METRO	F	25-40yrs	35	2013	POSITIVE	No result
KWAZULU-NATAL	ETHEKWINI METRO	F	25-40yrs	34	2012	NEGATIVE	No result
KWAZULU-NATAL	ETHEKWINI METRO	F	25-40yrs	34	2012	NEGATIVE	No result
KWAZULU-NATAL	ETHEKWINI METRO	F	25-40yrs	35	2013	NEGATIVE	No result
KWAZULU-NATAL	ETHEKWINI METRO	F	25-40yrs	34	2012	NEGATIVE	No result
KWAZULU-NATAL	ETHEKWINI METRO	F	25-40yrs	34	2012	NEGATIVE	No result
KWAZULU-NATAL	ETHEKWINI METRO	F	25-40yrs	37	2014	NEGATIVE	No result
WESTERN CAPE	CITY OF CAPE TOWN METRO	F	25-40yrs	29	2014	NEGATIVE	No result
KWAZULU-NATAL	ETHEKWINI METRO	F	25-40yrs	39	2013	NEGATIVE	No result
WESTERN CAPE	WEST COAST	F	41-60yrs	46	2013	NEGATIVE	No result
KWAZULU-NATAL	ETHEKWINI METRO	M	41-60yrs	48	2011	NEGATIVE	No result
WESTERN CAPE	CITY OF CAPE TOWN METRO	F	41-60yrs	42	2010	NEGATIVE	No result
KWAZULU-NATAL	ETHEKWINI METRO	M	25-40yrs	31	2015	NEGATIVE	No result
KWAZULU-NATAL	ETHEKWINI METRO	M	25-40yrs	28	2012	NEGATIVE	No result
KWAZULU-NATAL	UMKHANYAKUDE	M	41-60yrs	48	2013	NEGATIVE	No result
WESTERN CAPE	CITY OF CAPE TOWN METRO	F	18-25yrs	24	2006	NEGATIVE	No result
KWAZULU-NATAL	UTHUNGULU	F	41-60yrs	56	2015	NEGATIVE	No result
KWAZULU-NATAL	UTHUNGULU	F	41-60yrs	56	2015	NEGATIVE	No result
KWAZULU-NATAL	ETHEKWINI METRO	M	41-60yrs	52	2012	NEGATIVE	No result
KWAZULU-NATAL	ETHEKWINI METRO	F	18-25yrs	20	2011	NEGATIVE	No result
WESTERN CAPE	CITY OF CAPE TOWN METRO	F	61-80yrs	76	2014	No result	POSITIVE
WESTERN CAPE	CITY OF CAPE TOWN METRO	F	25-40yrs	27	2010	NEGATIVE	No result
KWAZULU-NATAL	UMKHANYAKUDE	M	41-60yrs	48	2011	No result	POSITIVE
KWAZULU-NATAL	UTHUNGULU	M	41-60yrs	52	2015	NEGATIVE	No result
WESTERN CAPE	CITY OF CAPE TOWN METRO	F	25-40yrs	34	2015	NEGATIVE	No result
KWAZULU-NATAL	ETHEKWINI METRO	M	41-60yrs	60	2013	NEGATIVE	No result
KWAZULU-NATAL	ETHEKWINI METRO	F	25-40yrs	38	2014	NEGATIVE	No result
KWAZULU-NATAL	ETHEKWINI METRO	M	25-40yrs	32	2012	NEGATIVE	No result
KWAZULU-NATAL	ETHEKWINI METRO	F	25-40yrs	36	2011	NEGATIVE	No result
KWAZULU-NATAL	ETHEKWINI METRO	F	25-40yrs	35	2010	NEGATIVE	No result
KWAZULU-NATAL	UGU	F	18-25yrs	24	2015	NEGATIVE	No result
KWAZULU-NATAL	UGU	F	18-25yrs	24	2015	NEGATIVE	No result
WESTERN CAPE	CITY OF CAPE TOWN METRO	F	1-5yrs	3	2005	NEGATIVE	No result
KWAZULU-NATAL	UGU	M	25-40yrs	26	2012	NEGATIVE	No result
KWAZULU-NATAL	ETHEKWINI METRO	M	>80yrs		2012	NEGATIVE	No result
WESTERN CAPE	WEST COAST	F	25-40yrs	39	2012	NEGATIVE	No result
WESTERN CAPE	WEST COAST	F	25-40yrs	39	2012	No result	POSITIVE
KWAZULU-NATAL	ETHEKWINI METRO	F	41-60yrs	46	2013	NEGATIVE	No result
WESTERN CAPE	CITY OF CAPE TOWN METRO	M	25-40yrs	36	2011	NEGATIVE	No result
KWAZULU-NATAL	ETHEKWINI METRO	F	41-60yrs	46	2011	NEGATIVE	No result
KWAZULU-NATAL	ETHEKWINI METRO	F	41-60yrs	50	2015	NEGATIVE	No result
KWAZULU-NATAL	ETHEKWINI METRO	F	25-40yrs	29	2013	NEGATIVE	No result
WESTERN CAPE	CITY OF CAPE TOWN METRO	M	41-60yrs	56	2014	NEGATIVE	No result
KWAZULU-NATAL	ETHEKWINI METRO	F	41-60yrs	47	2013	NEGATIVE	No result
KWAZULU-NATAL	ETHEKWINI METRO	F	18-25yrs	23	2011	NEGATIVE	POSITIVE
KWAZULU-NATAL	ETHEKWINI METRO	F	6-12yrs	8	2015	NEGATIVE	No result
KWAZULU-NATAL	ETHEKWINI METRO	F	1-5yrs	5	2012	NEGATIVE	No result
WESTERN CAPE	CITY OF CAPE TOWN METRO	F	25-40yrs	30	2008	NEGATIVE	No result
WESTERN CAPE	CITY OF CAPE TOWN METRO	F	41-60yrs	41	2013	NEGATIVE	No result
WESTERN CAPE	CITY OF CAPE TOWN METRO	F	41-60yrs	41	2013	No result	POSITIVE
KWAZULU-NATAL	ETHEKWINI METRO	F	25-40yrs	31	2013	NEGATIVE	No result
MPUMALANGA	GERT SIBANDE	F	18-25yrs	19	2012	NEGATIVE	No result
KWAZULU-NATAL	UMGUNGUNDLOVU	F	13-17yrs	14	2014	NEGATIVE	No result
KWAZULU-NATAL	UMGUNGUNDLOVU	NR	13-17yrs	14	2015	NEGATIVE	No result
WESTERN CAPE	CITY OF CAPE TOWN METRO	F	25-40yrs	37	2007	NEGATIVE	No result
EASTERN CAPE	AMATHOLE	M	18-25yrs	22	2013	NEGATIVE	No result
KWAZULU-NATAL	ETHEKWINI METRO	M	41-60yrs	59	2011	NEGATIVE	No result
GAUTENG	WEST RAND	F	41-60yrs	51	2011	NEGATIVE	No result
GAUTENG	WEST RAND	F	41-60yrs	51	2011	NEGATIVE	No result
WESTERN CAPE	CITY OF CAPE TOWN METRO	F	25-40yrs	28	2005	NEGATIVE	No result
KWAZULU-NATAL	ETHEKWINI METRO	M	25-40yrs	35	2013	NEGATIVE	No result
KWAZULU-NATAL	ETHEKWINI METRO	M	25-40yrs	35	2013	NEGATIVE	No result
KWAZULU-NATAL	ETHEKWINI METRO	M	25-40yrs	34	2012	NEGATIVE	No result
KWAZULU-NATAL	ETHEKWINI METRO	M	25-40yrs	36	2014	NEGATIVE	No result
KWAZULU-NATAL	ETHEKWINI METRO	NR	25-40yrs	34	2012	NEGATIVE	No result
KWAZULU-NATAL	ETHEKWINI METRO	M	25-40yrs	34	2013	NEGATIVE	No result
KWAZULU-NATAL	ETHEKWINI METRO	F	41-60yrs	42	2012	NEGATIVE	No result
WESTERN CAPE	CITY OF CAPE TOWN METRO	F	41-60yrs	50	2015	NEGATIVE	No result
KWAZULU-NATAL	UMKHANYAKUDE	M	25-40yrs	36	2011	NEGATIVE	No result
WESTERN CAPE	CITY OF CAPE TOWN METRO	F	25-40yrs	26	2012	No result	POSITIVE
WESTERN CAPE	CITY OF CAPE TOWN METRO	F	25-40yrs	26	2012	NEGATIVE	No result
KWAZULU-NATAL	UMZINYATHI	F	25-40yrs	28	2015	NEGATIVE	No result
KWAZULU-NATAL	UMZINYATHI	F	25-40yrs	26	2014	NEGATIVE	No result
KWAZULU-NATAL	ETHEKWINI METRO	M	41-60yrs	46	2014	NEGATIVE	No result
KWAZULU-NATAL	ETHEKWINI METRO	F	25-40yrs	27	2012	NEGATIVE	No result
KWAZULU-NATAL	ETHEKWINI METRO	M	41-60yrs	55	2014	NEGATIVE	No result
KWAZULU-NATAL	UGU	F	41-60yrs	53	2014	NEGATIVE	No result
KWAZULU-NATAL	ETHEKWINI METRO	M	<1yr	0	2012	NEGATIVE	No result
KWAZULU-NATAL	ETHEKWINI METRO	M	41-60yrs	56	2014	NEGATIVE	No result
KWAZULU-NATAL	ETHEKWINI METRO	M	41-60yrs	54	2012	NEGATIVE	No result
KWAZULU-NATAL	ETHEKWINI METRO	M	41-60yrs	57	2015	NEGATIVE	No result
KWAZULU-NATAL	ETHEKWINI METRO	M	41-60yrs	57	2015	NEGATIVE	No result
KWAZULU-NATAL	ETHEKWINI METRO	M	41-60yrs	55	2014	NEGATIVE	No result
KWAZULU-NATAL	ETHEKWINI METRO	M	41-60yrs	55	2013	NEGATIVE	No result
KWAZULU-NATAL	ETHEKWINI METRO	M	41-60yrs	55	2013	NEGATIVE	No result
KWAZULU-NATAL	ETHEKWINI METRO	M	41-60yrs	54	2013	NEGATIVE	No result
KWAZULU-NATAL	ETHEKWINI METRO	M	41-60yrs	56	2015	NEGATIVE	No result
EASTERN CAPE	CHRIS HANI	M	25-40yrs	27	2013	NEGATIVE	No result
KWAZULU-NATAL	ETHEKWINI METRO	F	18-25yrs	25	2012	NEGATIVE	No result
WESTERN CAPE	WEST COAST	F	41-60yrs	57	2014	NEGATIVE	No result
KWAZULU-NATAL	ETHEKWINI METRO	F	25-40yrs	26	2011	NEGATIVE	No result
WESTERN CAPE	CITY OF CAPE TOWN METRO	F	61-80yrs	77	2012	NEGATIVE	No result
WESTERN CAPE	CITY OF CAPE TOWN METRO	F	61-80yrs	77	2012	No result	POSITIVE
WESTERN CAPE	CITY OF CAPE TOWN METRO	M	61-80yrs	71	2014	NEGATIVE	No result
KWAZULU-NATAL	ETHEKWINI METRO	M	41-60yrs	41	2015	NEGATIVE	No result
WESTERN CAPE	CITY OF CAPE TOWN METRO	F	18-25yrs	25	2009	NEGATIVE	No result
WESTERN CAPE	CAPE WINELANDS	F	25-40yrs	34	2009	No result	POSITIVE
WESTERN CAPE	CAPE WINELANDS	F	25-40yrs	34	2009	NEGATIVE	No result
KWAZULU-NATAL	UMKHANYAKUDE	F	41-60yrs	45	2012	NEGATIVE	No result
KWAZULU-NATAL	ETHEKWINI METRO	F	41-60yrs	47	2013	NEGATIVE	No result
KWAZULU-NATAL	ETHEKWINI METRO	M	41-60yrs	46	2011	NEGATIVE	No result
KWAZULU-NATAL	UMKHANYAKUDE	F	25-40yrs	31	2011	NEGATIVE	No result
KWAZULU-NATAL	ETHEKWINI METRO	F	41-60yrs	55	2014	NEGATIVE	No result
KWAZULU-NATAL	ETHEKWINI METRO	F	18-25yrs	22	2012	NEGATIVE	No result
KWAZULU-NATAL	ETHEKWINI METRO	M	41-60yrs	52	2013	NEGATIVE	No result
KWAZULU-NATAL	ETHEKWINI METRO	F	41-60yrs	44	2010	NEGATIVE	No result
LIMPOPO	VHEMBE	F	25-40yrs	26	2012	NEGATIVE	No result
LIMPOPO	VHEMBE	F	25-40yrs	28	2014	NEGATIVE	No result
WESTERN CAPE	CITY OF CAPE TOWN METRO	F	25-40yrs	33	2008	NEGATIVE	No result
KWAZULU-NATAL	ZULULAND	F	25-40yrs	28	2012	NEGATIVE	No result
KWAZULU-NATAL	ETHEKWINI METRO	M	61-80yrs	64	2013	NEGATIVE	No result
KWAZULU-NATAL	ETHEKWINI METRO	F	25-40yrs	27	2011	NEGATIVE	No result
KWAZULU-NATAL	UGU	F	18-25yrs	23	2012	NEGATIVE	No result
WESTERN CAPE	CITY OF CAPE TOWN METRO	F	41-60yrs	58	2007	NEGATIVE	No result
WESTERN CAPE	CITY OF CAPE TOWN METRO	F	25-40yrs	29	2011	NEGATIVE	POSITIVE
WESTERN CAPE	CITY OF CAPE TOWN METRO	F	25-40yrs	31	2011	NEGATIVE	No result
EASTERN CAPE	CHRIS HANI	F	41-60yrs	44	2014	NEGATIVE	No result
KWAZULU-NATAL	UMKHANYAKUDE	M	41-60yrs	46	2015	NEGATIVE	No result
KWAZULU-NATAL	ETHEKWINI METRO	NR	25-40yrs	30	2013	NEGATIVE	No result
KWAZULU-NATAL	ETHEKWINI METRO	F	18-25yrs	25	2013	NEGATIVE	No result
KWAZULU-NATAL	ETHEKWINI METRO	F	18-25yrs	25	2012	NEGATIVE	No result
KWAZULU-NATAL	ETHEKWINI METRO	F	25-40yrs	36	2013	NEGATIVE	No result
KWAZULU-NATAL	ETHEKWINI METRO	F	25-40yrs	27	2012	NEGATIVE	No result
KWAZULU-NATAL	ETHEKWINI METRO	M	61-80yrs	61	2015	NEGATIVE	No result
GAUTENG	EKURHULENI METRO	F	25-40yrs	26	2015	NEGATIVE	No result
WESTERN CAPE	CITY OF CAPE TOWN METRO	F	25-40yrs	26	2013	NEGATIVE	No result
KWAZULU-NATAL	ETHEKWINI METRO	NR	25-40yrs	26	2013	NEGATIVE	No result
GAUTENG	CITY OF TSHWANE METRO	F	61-80yrs	69	2013	NEGATIVE	No result
EASTERN CAPE	NELSON MANDELA BAY METRO	M	41-60yrs	53	2015	NEGATIVE	No result
KWAZULU-NATAL	ILEMBE	F	18-25yrs	23	2011	No result	POSITIVE
WESTERN CAPE	WEST COAST	M	41-60yrs	51	2010	NEGATIVE	No result
KWAZULU-NATAL	ETHEKWINI METRO	F	41-60yrs	54	2014	NEGATIVE	No result
GAUTENG	EKURHULENI METRO	F	41-60yrs	51	2015	NEGATIVE	No result
WESTERN CAPE	CAPE WINELANDS	F	25-40yrs	36	2012	NEGATIVE	No result
KWAZULU-NATAL	ETHEKWINI METRO	M	25-40yrs	33	2010	NEGATIVE	No result
KWAZULU-NATAL	ETHEKWINI METRO	M	41-60yrs	52	2012	NEGATIVE	POSITIVE
KWAZULU-NATAL	UGU	F	41-60yrs	42	2011	NEGATIVE	No result
WESTERN CAPE	CITY OF CAPE TOWN METRO	F	41-60yrs	54	2009	No result	POSITIVE
WESTERN CAPE	CITY OF CAPE TOWN METRO	F	41-60yrs	59	2011	NEGATIVE	No result
EASTERN CAPE	CHRIS HANI	F	25-40yrs	28	2015	NEGATIVE	No result
KWAZULU-NATAL	ETHEKWINI METRO	F	25-40yrs	34	2013	NEGATIVE	No result
WESTERN CAPE	CITY OF CAPE TOWN METRO	F	18-25yrs	25	2011	NEGATIVE	No result
KWAZULU-NATAL	UMGUNGUNDLOVU	F	25-40yrs	33	2014	NEGATIVE	No result
WESTERN CAPE	EDEN	M	18-25yrs	22	2015	NEGATIVE	No result
KWAZULU-NATAL	ETHEKWINI METRO	F	41-60yrs	53	2010	NEGATIVE	No result
KWAZULU-NATAL	UMGUNGUNDLOVU	F	25-40yrs	32	2011	NEGATIVE	POSITIVE
KWAZULU-NATAL	ETHEKWINI METRO	F	25-40yrs	31	2011	NEGATIVE	No result
KWAZULU-NATAL	ETHEKWINI METRO	M	25-40yrs	31	2012	NEGATIVE	No result
EASTERN CAPE	NELSON MANDELA BAY METRO	F	41-60yrs	44	2014	NEGATIVE	No result
WESTERN CAPE	CITY OF CAPE TOWN METRO	F	13-17yrs	17	2009	NEGATIVE	No result
KWAZULU-NATAL	ETHEKWINI METRO	F	25-40yrs	26	2010	NEGATIVE	No result
GAUTENG	EKURHULENI METRO	M	25-40yrs	35	2008	NEGATIVE	No result
KWAZULU-NATAL	ETHEKWINI METRO	F	25-40yrs	30	2012	NEGATIVE	No result
WESTERN CAPE	CITY OF CAPE TOWN METRO	F	41-60yrs	44	2006	NEGATIVE	No result
KWAZULU-NATAL	ETHEKWINI METRO	F	25-40yrs	32	2014	NEGATIVE	No result
KWAZULU-NATAL	ETHEKWINI METRO	F	25-40yrs	32	2014	NEGATIVE	No result
KWAZULU-NATAL	ETHEKWINI METRO	F	41-60yrs	55	2015	NEGATIVE	No result
KWAZULU-NATAL	ETHEKWINI METRO	F	41-60yrs	52	2012	NEGATIVE	No result
WESTERN CAPE	OVERBERG	F	25-40yrs	34	2006	NEGATIVE	No result
KWAZULU-NATAL	ETHEKWINI METRO	F	25-40yrs	28	2011	NEGATIVE	POSITIVE
KWAZULU-NATAL	UGU	F	25-40yrs	27	2011	NEGATIVE	No result
MPUMALANGA	GERT SIBANDE	F	41-60yrs	46	2014	NEGATIVE	No result
KWAZULU-NATAL	ETHEKWINI METRO	F	25-40yrs	35	2012	NEGATIVE	No result
KWAZULU-NATAL	ETHEKWINI METRO	M	41-60yrs	58	2012	NEGATIVE	No result
KWAZULU-NATAL	ETHEKWINI METRO	M	61-80yrs	64	2012	NEGATIVE	No result
WESTERN CAPE	WEST COAST	F	61-80yrs	66	2014	NEGATIVE	No result
KWAZULU-NATAL	ZULULAND	M	25-40yrs	36	2012	NEGATIVE	No result
KWAZULU-NATAL	HARRY GWALA	F	41-60yrs	47	2014	NEGATIVE	No result
KWAZULU-NATAL	UMKHANYAKUDE	F	41-60yrs	59	2013	NEGATIVE	No result
KWAZULU-NATAL	UMKHANYAKUDE	M	25-40yrs	40	2013	NEGATIVE	No result
KWAZULU-NATAL	UMKHANYAKUDE	M	25-40yrs	40	2013	NEGATIVE	No result
KWAZULU-NATAL	UGU	F	61-80yrs	65	2012	NEGATIVE	No result
GAUTENG	CITY OF JOHANNESBURG METRO	F	41-60yrs	51	2011	NEGATIVE	No result
KWAZULU-NATAL	ETHEKWINI METRO	M	25-40yrs	40	2013	NEGATIVE	No result
KWAZULU-NATAL	ILEMBE	M	25-40yrs	40	2013	NEGATIVE	No result
KWAZULU-NATAL	ETHEKWINI METRO	F	25-40yrs	32	2011	NEGATIVE	No result
KWAZULU-NATAL	UMZINYATHI	F	25-40yrs	31	2013	NEGATIVE	No result
WESTERN CAPE	CITY OF CAPE TOWN METRO	F	41-60yrs	48	2006	NEGATIVE	No result
KWAZULU-NATAL	UMKHANYAKUDE	F	25-40yrs	34	2010	NEGATIVE	No result
KWAZULU-NATAL	ETHEKWINI METRO	F	61-80yrs	64	2013	NEGATIVE	No result
KWAZULU-NATAL	ETHEKWINI METRO	F	25-40yrs	34	2011	NEGATIVE	No result
KWAZULU-NATAL	ETHEKWINI METRO	NR	25-40yrs	27	2012	NEGATIVE	No result
KWAZULU-NATAL	ZULULAND	F	25-40yrs	31	2012	NEGATIVE	No result
WESTERN CAPE	CITY OF CAPE TOWN METRO	M	25-40yrs	36	2011	NEGATIVE	No result
WESTERN CAPE	CITY OF CAPE TOWN METRO	M	25-40yrs	36	2011	No result	POSITIVE
KWAZULU-NATAL	ETHEKWINI METRO	M	41-60yrs	45	2012	NEGATIVE	No result
KWAZULU-NATAL	ETHEKWINI METRO	M	41-60yrs	45	2012	NEGATIVE	No result
KWAZULU-NATAL	ETHEKWINI METRO	M	25-40yrs	30	2014	NEGATIVE	No result
KWAZULU-NATAL	ETHEKWINI METRO	M	25-40yrs	31	2015	NEGATIVE	No result
EASTERN CAPE	SARAH BAARTMAN	F	41-60yrs	54	2013	NEGATIVE	No result
KWAZULU-NATAL	ETHEKWINI METRO	M	18-25yrs	24	2011	NEGATIVE	No result
WESTERN CAPE	CITY OF CAPE TOWN METRO	M	25-40yrs	28	2014	No result	POSITIVE
KWAZULU-NATAL	ETHEKWINI METRO	M	41-60yrs	47	2011	NEGATIVE	No result
KWAZULU-NATAL	ETHEKWINI METRO	M	25-40yrs	26	2012	NEGATIVE	No result
EASTERN CAPE	NELSON MANDELA BAY METRO	F	25-40yrs	39	2015	NEGATIVE	No result
KWAZULU-NATAL	ETHEKWINI METRO	M	41-60yrs	52	2013	NEGATIVE	No result
GAUTENG	CITY OF JOHANNESBURG METRO	F	25-40yrs	30	2009	NEGATIVE	No result
KWAZULU-NATAL	UMKHANYAKUDE	NR	25-40yrs	32	2010	NEGATIVE	No result
KWAZULU-NATAL	ETHEKWINI METRO	F	25-40yrs	27	2012	NEGATIVE	No result
KWAZULU-NATAL	ETHEKWINI METRO	M	41-60yrs	42	2012	NEGATIVE	No result
WESTERN CAPE	CITY OF CAPE TOWN METRO	M	25-40yrs	30	2012	NEGATIVE	No result
KWAZULU-NATAL	ETHEKWINI METRO	F	25-40yrs	27	2010	NEGATIVE	No result
KWAZULU-NATAL	ETHEKWINI METRO	F	25-40yrs	28	2011	NEGATIVE	No result
KWAZULU-NATAL	ETHEKWINI METRO	M	41-60yrs	48	2015	NEGATIVE	No result
KWAZULU-NATAL	ETHEKWINI METRO	M	41-60yrs	47	2014	NEGATIVE	No result
NORTH WEST	DR KENNETH KAUNDA	M	41-60yrs	43	2014	NEGATIVE	No result
GAUTENG	CITY OF TSHWANE METRO	F	41-60yrs	43	2014	NEGATIVE	No result
GAUTENG	CITY OF TSHWANE METRO	F	41-60yrs	45	2015	NEGATIVE	No result
KWAZULU-NATAL	UMKHANYAKUDE	M	41-60yrs	52	2013	NEGATIVE	No result
KWAZULU-NATAL	UMGUNGUNDLOVU	F	25-40yrs	28	2014	NEGATIVE	No result
KWAZULU-NATAL	UMGUNGUNDLOVU	F	41-60yrs	49	2013	NEGATIVE	No result
KWAZULU-NATAL	UMGUNGUNDLOVU	F	41-60yrs	49	2013	NEGATIVE	No result
KWAZULU-NATAL	UMGUNGUNDLOVU	F	41-60yrs	49	2013	NEGATIVE	No result
[truncated: 509,162+ more rows]
